# Supplementary material for: 2-(4-Methoxy­phenyl­sulfin­yl)cyclo­hexan-1-one
Source: Acta Crystallogr Sect E Struct Rep Online. 2009 Apr 18;65(Pt 5):o1075. doi: 10.1107/S1600536809013695 (PMC2977754; doi:10.1107/S1600536809013695)
Supplement: Supplementary file 1 [file e-65-o1075-sup1.cif]

##############################################################################
###                                                                        ###
###        Electronic paper (Acta Crystallographica Section E)             ###
###                                                                        ###
##############################################################################
#                                                                            #
# This CIF contains the data in a paper accepted for publication in Acta     #
# Crystallographica Section E. It conforms to the requirements of Notes      #
# for Authors for Section E, and has been peer reviewed under the auspices   #
# of the IUCr Commission on Journals.                                        #
#                                                                            #
# Full details of the Crystallographic Information File format               #
# are given in the paper "The Crystallographic Information File (CIF):       #
# a New Standard Archive File for Crystallography" by S. R. Hall, F. H.      #
# Allen and I. D. Brown [Acta Cryst. (1991), A47, 655-685].                  #
#                                                                            #
# The current version of the core CIF dictionary is obtainable from          #
# ftp://ftp.iucr.org/pub/cif_core.dic. The current version number is 2.4.    #
#                                                                            #
# Software is freely available for graphical display of the structure(s) in  #
# this CIF.  For information consult the CIF home page http://www.iucr.org/  #
# cif/home.html                                                              #
#                                                                            #
# This file may be used for bona fide research purposes within the           #
# scientific community so long as proper attribution is given to the journal # 
# article from which it was obtained.                                        #
#                                                                            #
##############################################################################
                                             
data_global
_audit_creation_method     SHELXL-97
_journal_date_recd_electronic     2009-04-08
_journal_date_accepted     2009-04-11
_journal_name_full     'Acta Crystallographica, Section E'
_journal_year     2009
_journal_volume     65
_journal_issue      5
_journal_page_first     o1075
_journal_page_last     o1075
_journal_paper_category     QO
_journal_coeditor_code     TK2419
_publ_contact_author_name     ' Julio Zukerman-Schpector '
_publ_contact_author_address
;
      Universidade Federal de S\~ao Carlos
      Laborat\'orio de Cristalografia,
      Estereodin\^amica e Modelagem Molecular
      Departamento de Qu\'imica
      S\~ao Carlos, SP
      Brazil
;
_publ_contact_author_email     julio@power.ufscar.br
_publ_contact_author_fax     ' 55 16 33518097 '
_publ_contact_author_phone     ' 55 16 33518350 '
_publ_section_title
;
2-(4-Methoxyphenylsulfinyl)cyclohexan-1-one
;
loop_
    _publ_author_name
    _publ_author_address
    'Zukerman-Schpector, Julio'
;
      Universidade Federal de S\~ao Carlos
      Laborat\'orio de Cristalografia,
      Estereodin\^amica e Modelagem Molecular
      Departamento de Qu\'imica
      S\~ao Carlos, SP
      Brazil
;
    'Vinhato, Elis\^angela'
;
      Universidade de S\~ao Paulo
      Conformational Analysis and Electronic Interactions Laboratory
      Instituto de Qu\'imica
      S\~ao Paulo, SP
      Brazil
;
    'Cerqueira Jr, Carlos R.'
;
      Universidade de S\~ao Paulo
      Conformational Analysis and Electronic Interactions Laboratory
      Instituto de Qu\'imica
      S\~ao Paulo, SP
      Brazil
;
    'Rodrigues, Alessandro'
;
      Universidade de S\~ao Paulo
      Conformational Analysis and Electronic Interactions Laboratory
      Instituto de Qu\'imica
      S\~ao Paulo, SP
      Brazil
;
    'Olivato, Paulo R.'
;
      Universidade de S\~ao Paulo
      Conformational Analysis and Electronic Interactions Laboratory
      Instituto de Qu\'imica
      S\~ao Paulo, SP
      Brazil
;
data_I
_audit_creation_method     SHELXL-97
_chemical_name_systematic
;
2-(4-Methoxyphenylsulfinyl)cyclohexan-1-one
;
_chemical_name_common     ?
_chemical_formula_moiety     'C13 H16 O3 S'
_chemical_formula_sum     'C13 H16 O3 S'
_chemical_formula_iupac     'C13 H16 O3 S'
_chemical_formula_weight     252.33
_chemical_melting_point     ?
_chemical_melting_point_gt     363
_chemical_melting_point_lt     364
_symmetry_cell_setting     monoclinic
_symmetry_space_group_name_H-M     'P 21/c'
_symmetry_space_group_name_Hall     '-P 2ybc'
loop_
    _symmetry_equiv_pos_as_xyz
    'x, y, z'
    '-x, y+1/2, -z+1/2'
    '-x, -y, -z'
    'x, -y-1/2, z-1/2'
_cell_length_a     11.0510(4)
_cell_length_b     10.0875(2)
_cell_length_c     11.3672(5)
_cell_angle_alpha     90
_cell_angle_beta     93.886(2)
_cell_angle_gamma     90
_cell_volume     1264.27(8)
_cell_formula_units_Z     4
_cell_measurement_reflns_used     5749
_cell_measurement_theta_min     0.998
_cell_measurement_theta_max     27.485
_cell_measurement_temperature     290(2)
_exptl_crystal_description     'irregular'
_exptl_crystal_colour     'colourless'
_exptl_crystal_size_max     0.15
_exptl_crystal_size_mid     0.10
_exptl_crystal_size_min     0.10
_exptl_crystal_density_diffrn     1.326
_exptl_crystal_density_meas     ?
_exptl_crystal_density_method     'not measured'
_exptl_crystal_F_000     536
_exptl_absorpt_coefficient_mu     0.250
_exptl_absorpt_correction_type     'none'
_exptl_absorpt_process_details     ?
_exptl_absorpt_correction_T_min     ?
_exptl_absorpt_correction_T_max     ?
_exptl_special_details
;
;
_diffrn_ambient_temperature     290(2)
_diffrn_radiation_type     MoK\a
_diffrn_radiation_wavelength     0.71073
_diffrn_radiation_source     'fine-focus sealed tube'
_diffrn_radiation_monochromator     graphite
_diffrn_measurement_device_type     'Bruker APEXII CCD area-detector'
_diffrn_measurement_method     '\f and \w'
_diffrn_detector_area_resol_mean     ?
_diffrn_reflns_number     8283
_diffrn_reflns_av_R_equivalents     0.024
_diffrn_reflns_av_sigmaI/netI     0.025
_diffrn_reflns_theta_min     2.7
_diffrn_reflns_theta_max     27.5
_diffrn_reflns_theta_full     27.5
_diffrn_measured_fraction_theta_max     0.989
_diffrn_measured_fraction_theta_full     0.989
_diffrn_reflns_limit_h_min     -10
_diffrn_reflns_limit_h_max     14
_diffrn_reflns_limit_k_min     -11
_diffrn_reflns_limit_k_max     13
_diffrn_reflns_limit_l_min     -12
_diffrn_reflns_limit_l_max     14
_diffrn_standards_number     0
_diffrn_standards_interval_count     0
_diffrn_standards_interval_time     ?
_diffrn_standards_decay_%     '<1'
_refine_special_details
;
Refinement of <i>F</i>^2^ against ALL reflections. The weighted <i>R</i>-factor
<i>wR</i> and goodness of fit <i>S</i> are based on <i>F</i>^2^, conventional
<i>R</i>-factors <i>R</i> are based on <i>F</i>, with <i>F</i> set to zero for
negative <i>F</i>^2^. The threshold expression of <i>F</i>^2^ >
\s(<i>F</i>^2^) is used only for calculating <i>R</i>-factors(gt) <i>etc</i>.
and is not relevant to the choice of reflections for refinement.
<i>R</i>-factors based on <i>F</i>^2^ are statistically about twice as large
as those based on <i>F</i>, and <i>R</i>- factors based on ALL data will be
even larger.
;
_reflns_number_total     2872
_reflns_number_gt     2508
_reflns_threshold_expression     I>2\s(I)
_refine_ls_structure_factor_coef     Fsqd
_refine_ls_matrix_type     full
_refine_ls_R_factor_all     0.047
_refine_ls_R_factor_gt     0.040
_refine_ls_wR_factor_gt     0.107
_refine_ls_wR_factor_ref     0.113
_refine_ls_goodness_of_fit_ref     1.06
_refine_ls_restrained_S_all     1.06
_refine_ls_number_reflns     2872
_refine_ls_number_parameters     155
_refine_ls_number_restraints     0
_refine_ls_hydrogen_treatment     constr
_refine_ls_weighting_scheme     calc
_refine_ls_weighting_details
           'calc w=1/[\s^2^(Fo^2^)+(0.055P)^2^+0.314P] where P=(Fo^2^+2Fc^2^)/3'
_atom_sites_solution_hydrogens     geom
_atom_sites_solution_primary     direct
_atom_sites_solution_secondary     difmap
_refine_ls_shift/su_max     ?
_refine_ls_shift/su_max_lt     0.001
_refine_ls_shift/su_mean     0.000
_refine_diff_density_max     0.19
_refine_diff_density_min     -0.23
_refine_ls_extinction_method     none
_refine_ls_extinction_coef     ?
loop_
    _atom_type_symbol
    _atom_type_description
    _atom_type_scat_dispersion_real
    _atom_type_scat_dispersion_imag
    _atom_type_scat_source
    'C' 'C' 0.0033 0.0016
                         'International Tables Vol C Tables 4.2.6.8 and 6.1.1.4'
    'H' 'H' 0.0000 0.0000
                         'International Tables Vol C Tables 4.2.6.8 and 6.1.1.4'
    'O' 'O' 0.0106 0.0060
                         'International Tables Vol C Tables 4.2.6.8 and 6.1.1.4'
    'S' 'S' 0.1246 0.1234
                         'International Tables Vol C Tables 4.2.6.8 and 6.1.1.4'
_computing_data_collection     'APEX2 (Bruker, 2006)'
_computing_cell_refinement     'SAINT (Bruker, 2006)'
_computing_data_reduction     'SAINT and SADABS (Bruker, 2006)'
_computing_structure_solution     'SIR97 (Altomare <i>et al.</i>,  1999)'
_computing_structure_refinement     'SHELXL97 (Sheldrick, 2008)'
_computing_molecular_graphics     'ORTEP-3 for Windows (Farrugia, 1997)'
_computing_publication_material
;
WinGX (Farrugia, 1999), PARST (Nardelli, 1995) and
MarvinSketch (ChemAxon, 2008)
;
loop_
    _atom_site_type_symbol
    _atom_site_label
    _atom_site_fract_x
    _atom_site_fract_y
    _atom_site_fract_z
    _atom_site_U_iso_or_equiv
    _atom_site_adp_type
    _atom_site_calc_flag
    _atom_site_refinement_flags
    _atom_site_occupancy
    _atom_site_disorder_assembly
    _atom_site_disorder_group
    S S 0.56721(4) 0.34807(4) 0.33452(3) 0.04990(15) Uani d . 1 . .
    O O1 0.79251(14) 0.37910(14) 0.46227(15) 0.0817(4) Uani d . 1 . .
    O O2 0.62133(13) 0.32131(15) 0.22034(11) 0.0697(4) Uani d . 1 . .
    O O3 0.05306(12) 0.18455(16) 0.27603(13) 0.0739(4) Uani d . 1 . .
    C C1 0.63097(13) 0.22233(13) 0.43728(12) 0.0417(3) Uani d . 1 . .
    H H1 0.5837 0.2239 0.5072 0.050 Uiso calc R 1 . .
    C C2 0.75982(15) 0.26614(16) 0.47557(14) 0.0527(4) Uani d . 1 . .
    C C3 0.84104(17) 0.16348(19) 0.5352(2) 0.0672(5) Uani d . 1 . .
    H H3A 0.8218 0.1560 0.6169 0.081 Uiso calc R 1 . .
    H H3B 0.9245 0.1930 0.5343 0.081 Uiso calc R 1 . .
    C C4 0.82992(16) 0.02795(18) 0.47825(18) 0.0634(5) Uani d . 1 . .
    H H4A 0.8630 0.0307 0.4014 0.076 Uiso calc R 1 . .
    H H4B 0.8762 -0.0360 0.5265 0.076 Uiso calc R 1 . .
    C C5 0.69875(16) -0.01463(16) 0.46473(17) 0.0592(4) Uani d . 1 . .
    H H5A 0.6662 -0.0191 0.5418 0.071 Uiso calc R 1 . .
    H H5B 0.6933 -0.1024 0.4299 0.071 Uiso calc R 1 . .
    C C6 0.62411(16) 0.08211(15) 0.38717(15) 0.0546(4) Uani d . 1 . .
    H H6A 0.5402 0.0532 0.3805 0.066 Uiso calc R 1 . .
    H H6B 0.6537 0.0823 0.3087 0.066 Uiso calc R 1 . .
    C C7 0.41425(14) 0.29147(14) 0.31844(12) 0.0458(3) Uani d . 1 . .
    C C8 0.32744(16) 0.35031(15) 0.38466(14) 0.0536(4) Uani d . 1 . .
    H H8 0.3502 0.4151 0.4400 0.064 Uiso calc R 1 . .
    C C9 0.20829(17) 0.31257(19) 0.36820(16) 0.0599(4) Uani d . 1 . .
    H H9 0.1504 0.3521 0.4124 0.072 Uiso calc R 1 . .
    C C10 0.17349(15) 0.21533(17) 0.28560(14) 0.0547(4) Uani d . 1 . .
    C C11 0.25949(16) 0.15680(16) 0.21873(14) 0.0521(4) Uani d . 1 . .
    H H11 0.2368 0.0918 0.1636 0.063 Uiso calc R 1 . .
    C C12 0.37932(15) 0.19623(15) 0.23499(13) 0.0490(3) Uani d . 1 . .
    H H12 0.4371 0.1585 0.1895 0.059 Uiso calc R 1 . .
    C C13 0.0152(2) 0.0786(3) 0.1988(2) 0.0827(6) Uani d . 1 . .
    H H13A 0.0360 0.0989 0.1202 0.124 Uiso calc R 1 . .
    H H13B -0.0711 0.0674 0.1995 0.124 Uiso calc R 1 . .
    H H13C 0.0550 -0.0018 0.2249 0.124 Uiso calc R 1 . .
loop_
    _atom_site_aniso_label
    _atom_site_aniso_U_11
    _atom_site_aniso_U_22
    _atom_site_aniso_U_33
    _atom_site_aniso_U_12
    _atom_site_aniso_U_13
    _atom_site_aniso_U_23
    S 0.0664(3) 0.0368(2) 0.0455(2) -0.00370(15) -0.00423(17) 0.00762(14)
    O1 0.0843(9) 0.0525(7) 0.1038(11) -0.0195(7) -0.0274(8) 0.0100(7)
    O2 0.0803(9) 0.0861(9) 0.0433(6) -0.0128(7) 0.0071(6) 0.0172(6)
    O3 0.0567(7) 0.0870(10) 0.0771(9) 0.0022(7) -0.0026(6) 0.0003(7)
    C1 0.0524(8) 0.0375(7) 0.0347(6) 0.0003(6) -0.0003(5) 0.0025(5)
    C2 0.0593(9) 0.0462(8) 0.0517(8) -0.0041(7) -0.0037(7) -0.0007(7)
    C3 0.0525(9) 0.0611(11) 0.0856(13) -0.0019(8) -0.0126(9) 0.0083(9)
    C4 0.0613(10) 0.0573(10) 0.0726(11) 0.0142(8) 0.0112(8) 0.0089(9)
    C5 0.0703(11) 0.0389(8) 0.0668(10) 0.0034(7) -0.0073(8) 0.0049(7)
    C6 0.0688(10) 0.0370(7) 0.0560(9) 0.0013(7) -0.0107(7) 0.0000(7)
    C7 0.0617(9) 0.0356(7) 0.0389(7) 0.0043(6) -0.0052(6) 0.0052(5)
    C8 0.0712(11) 0.0419(8) 0.0465(8) 0.0104(7) -0.0038(7) -0.0032(6)
    C9 0.0674(10) 0.0588(10) 0.0535(9) 0.0166(8) 0.0038(8) -0.0002(8)
    C10 0.0581(9) 0.0538(9) 0.0511(8) 0.0065(7) -0.0050(7) 0.0094(7)
    C11 0.0645(10) 0.0448(8) 0.0455(8) 0.0035(7) -0.0073(7) -0.0008(6)
    C12 0.0622(9) 0.0426(8) 0.0415(7) 0.0066(6) -0.0013(6) -0.0006(6)
    C13 0.0746(13) 0.0998(17) 0.0715(13) -0.0175(12) -0.0124(10) 0.0023(12)
_geom_special_details
;
All e.s.d.'s (except the e.s.d. in the dihedral angle between two l.s. planes)
are estimated using the full covariance matrix. The cell e.s.d.'s are taken
into account individually in the estimation of e.s.d.'s in distances, angles
and torsion angles; correlations between e.s.d.'s in cell parameters are only
used when they are defined by crystal symmetry. An approximate (isotropic)
treatment of cell e.s.d.'s is used for estimating e.s.d.'s involving l.s.
planes.
;
loop_
    _geom_bond_atom_site_label_1
    _geom_bond_atom_site_label_2
    _geom_bond_site_symmetry_2
    _geom_bond_distance
    _geom_bond_publ_flag
    S O2 . 1.4900(13) ?
    S C7 . 1.7819(16) ?
    S C1 . 1.8325(14) ?
    O1 C2 . 1.208(2) ?
    O3 C10 . 1.364(2) ?
    O3 C13 . 1.428(3) ?
    C1 C6 . 1.525(2) ?
    C1 C2 . 1.526(2) ?
    C1 H1 . 0.9800 ?
    C2 C3 . 1.501(2) ?
    C3 C4 . 1.514(3) ?
    C3 H3A . 0.9700 ?
    C3 H3B . 0.9700 ?
    C4 C5 . 1.510(3) ?
    C4 H4A . 0.9700 ?
    C4 H4B . 0.9700 ?
    C5 C6 . 1.520(2) ?
    C5 H5A . 0.9700 ?
    C5 H5B . 0.9700 ?
    C6 H6A . 0.9700 ?
    C6 H6B . 0.9700 ?
    C7 C12 . 1.386(2) ?
    C7 C8 . 1.392(2) ?
    C8 C9 . 1.371(3) ?
    C8 H8 . 0.9300 ?
    C9 C10 . 1.394(2) ?
    C9 H9 . 0.9300 ?
    C10 C11 . 1.388(2) ?
    C11 C12 . 1.383(2) ?
    C11 H11 . 0.9300 ?
    C12 H12 . 0.9300 ?
    C13 H13A . 0.9600 ?
    C13 H13B . 0.9600 ?
    C13 H13C . 0.9600 ?
loop_
    _geom_angle_atom_site_label_1
    _geom_angle_atom_site_label_2
    _geom_angle_atom_site_label_3
    _geom_angle_site_symmetry_1
    _geom_angle_site_symmetry_3
    _geom_angle
    _geom_angle_publ_flag
    O2 S C7 . . 106.65(7) ?
    O2 S C1 . . 105.67(7) ?
    C7 S C1 . . 99.48(6) ?
    C10 O3 C13 . . 117.62(16) ?
    C6 C1 C2 . . 113.39(13) ?
    C6 C1 S . . 113.37(10) ?
    C2 C1 S . . 107.00(10) ?
    C6 C1 H1 . . 107.6 ?
    C2 C1 H1 . . 107.6 ?
    S C1 H1 . . 107.6 ?
    O1 C2 C3 . . 122.17(16) ?
    O1 C2 C1 . . 121.24(15) ?
    C3 C2 C1 . . 116.53(14) ?
    C2 C3 C4 . . 113.65(16) ?
    C2 C3 H3A . . 108.8 ?
    C4 C3 H3A . . 108.8 ?
    C2 C3 H3B . . 108.8 ?
    C4 C3 H3B . . 108.8 ?
    H3A C3 H3B . . 107.7 ?
    C5 C4 C3 . . 110.49(15) ?
    C5 C4 H4A . . 109.6 ?
    C3 C4 H4A . . 109.6 ?
    C5 C4 H4B . . 109.6 ?
    C3 C4 H4B . . 109.6 ?
    H4A C4 H4B . . 108.1 ?
    C4 C5 C6 . . 110.84(14) ?
    C4 C5 H5A . . 109.5 ?
    C6 C5 H5A . . 109.5 ?
    C4 C5 H5B . . 109.5 ?
    C6 C5 H5B . . 109.5 ?
    H5A C5 H5B . . 108.1 ?
    C5 C6 C1 . . 111.56(13) ?
    C5 C6 H6A . . 109.3 ?
    C1 C6 H6A . . 109.3 ?
    C5 C6 H6B . . 109.3 ?
    C1 C6 H6B . . 109.3 ?
    H6A C6 H6B . . 108.0 ?
    C12 C7 C8 . . 119.70(15) ?
    C12 C7 S . . 120.69(12) ?
    C8 C7 S . . 119.45(12) ?
    C9 C8 C7 . . 119.90(15) ?
    C9 C8 H8 . . 120.0 ?
    C7 C8 H8 . . 120.0 ?
    C8 C9 C10 . . 120.38(16) ?
    C8 C9 H9 . . 119.8 ?
    C10 C9 H9 . . 119.8 ?
    O3 C10 C11 . . 124.06(16) ?
    O3 C10 C9 . . 115.92(16) ?
    C11 C10 C9 . . 120.02(16) ?
    C12 C11 C10 . . 119.29(15) ?
    C12 C11 H11 . . 120.4 ?
    C10 C11 H11 . . 120.4 ?
    C11 C12 C7 . . 120.69(15) ?
    C11 C12 H12 . . 119.7 ?
    C7 C12 H12 . . 119.7 ?
    O3 C13 H13A . . 109.5 ?
    O3 C13 H13B . . 109.5 ?
    H13A C13 H13B . . 109.5 ?
    O3 C13 H13C . . 109.5 ?
    H13A C13 H13C . . 109.5 ?
    H13B C13 H13C . . 109.5 ?
loop_
    _geom_torsion_atom_site_label_1
    _geom_torsion_atom_site_label_2
    _geom_torsion_atom_site_label_3
    _geom_torsion_atom_site_label_4
    _geom_torsion_site_symmetry_1
    _geom_torsion_site_symmetry_2
    _geom_torsion_site_symmetry_3
    _geom_torsion_site_symmetry_4
    _geom_torsion
    _geom_torsion_publ_flag
    O2 S C1 C6 . . . . -48.31(13) ?
    C7 S C1 C6 . . . . 62.09(13) ?
    O2 S C1 C2 . . . . 77.46(11) ?
    C7 S C1 C2 . . . . -172.14(10) ?
    C6 C1 C2 O1 . . . . 143.42(18) ?
    S C1 C2 O1 . . . . 17.7(2) ?
    C6 C1 C2 C3 . . . . -39.3(2) ?
    S C1 C2 C3 . . . . -165.05(14) ?
    O1 C2 C3 C4 . . . . -140.82(19) ?
    C1 C2 C3 C4 . . . . 41.9(2) ?
    C2 C3 C4 C5 . . . . -51.8(2) ?
    C3 C4 C5 C6 . . . . 60.5(2) ?
    C4 C5 C6 C1 . . . . -58.4(2) ?
    C2 C1 C6 C5 . . . . 46.78(19) ?
    S C1 C6 C5 . . . . 169.06(12) ?
    O2 S C7 C12 . . . . 23.03(14) ?
    C1 S C7 C12 . . . . -86.59(13) ?
    O2 S C7 C8 . . . . -152.43(12) ?
    C1 S C7 C8 . . . . 97.95(13) ?
    C12 C7 C8 C9 . . . . 0.9(2) ?
    S C7 C8 C9 . . . . 176.38(12) ?
    C7 C8 C9 C10 . . . . 0.1(2) ?
    C13 O3 C10 C11 . . . . 4.9(2) ?
    C13 O3 C10 C9 . . . . -175.42(17) ?
    C8 C9 C10 O3 . . . . 179.84(15) ?
    C8 C9 C10 C11 . . . . -0.5(2) ?
    O3 C10 C11 C12 . . . . 179.51(15) ?
    C9 C10 C11 C12 . . . . -0.1(2) ?
    C10 C11 C12 C7 . . . . 1.1(2) ?
    C8 C7 C12 C11 . . . . -1.5(2) ?
    S C7 C12 C11 . . . . -176.95(11) ?
loop_
    _geom_hbond_atom_site_label_D
    _geom_hbond_atom_site_label_H
    _geom_hbond_atom_site_label_A
    _geom_hbond_site_symmetry_A
    _geom_hbond_distance_DH
    _geom_hbond_distance_HA
    _geom_hbond_distance_DA
    _geom_hbond_angle_DHA
    _geom_hbond_publ_flag
    C1 H1 O2 4_566 0.98 2.47 3.257(2) 137 y
    C3 H3A O2 4_566 0.97 2.59 3.323(2) 133 y
    C11 H11 O1 2_645 0.93 2.59 3.500(2) 167 y
