# Supplementary material for: 2-(4-Methoxy­phenyl­sulfin­yl)cyclo­hexan-1-one
Source: Acta Crystallogr Sect E Struct Rep Online. 2009 Apr 18;65(Pt 5):o1075. doi: 10.1107/S1600536809013695 (PMC2977754; doi:10.1107/S1600536809013695)
Supplement: Supplementary file 2 [file e-65-o1075-Isup2.hkl]

#
# h,k,l, Fc-squared, Fo-squared, sigma(Fo-squared) and status flag
#
data_I
_shelx_title ' s86 in P 1 21/c 1'
_shelx_refln_list_code          4
_shelx_F_calc_maximum       69.36
_exptl_crystal_F_000       536.00
_reflns_d_resolution_high  0.7698
 
loop_
 _symmetry_equiv_pos_as_xyz
 'x, y, z'
 '-x, y+1/2, -z+1/2'
 '-x, -y, -z'
 'x, -y-1/2, z-1/2'
 
_cell_length_a    11.0510
_cell_length_b    10.0875
_cell_length_c    11.3672
_cell_angle_alpha  90.000
_cell_angle_beta   93.886
_cell_angle_gamma  90.000
 
_shelx_F_squared_multiplier     1.000
 
loop_
 _refln_index_h
 _refln_index_k
 _refln_index_l
 _refln_F_squared_calc
 _refln_F_squared_meas
 _refln_F_squared_sigma
 _refln_observed_status
   3   0   0      365.55      394.99     12.27 o
   4   0   0     1625.95     1673.59     36.44 o
   6   0   0      106.55      132.63      6.18 o
   7   0   0       12.53        4.85      0.18 o
   8   0   0      224.94      242.56      5.67 o
   9   0   0       38.33       40.83      1.23 o
  10   0   0       67.20       56.08      2.33 o
  11   0   0        4.20        3.17      0.75 o
  12   0   0        1.90        4.22      0.89 o
  13   0   0        0.52       -0.72      0.77 o
  14   0   0        1.90        3.56      0.95 o
   1   1   0      149.87      165.17      2.10 o
   2   1   0     1986.25     1917.10     41.40 o
   3   1   0      769.94      735.79     10.15 o
   4   1   0     3091.06     2998.23     45.76 o
   5   1   0       51.52       61.45      1.48 o
   6   1   0       32.02       36.10      1.12 o
   7   1   0      206.44      225.85      5.06 o
   8   1   0       35.42       33.08      0.75 o
   9   1   0       12.77        9.94      0.45 o
  10   1   0        5.83        8.88      0.65 o
  11   1   0       23.77       27.26      1.02 o
  12   1   0       14.22       12.30      0.94 o
  13   1   0       17.77       23.61      1.98 o
  14   1   0       31.31       34.99      3.80 o
   1   2   0     1912.94     1710.52     52.30 o
   2   2   0        4.64        3.53      0.15 o
   3   2   0       42.03       30.67      0.44 o
   4   2   0      479.39      533.30      7.40 o
   5   2   0     1643.05     1836.52     39.66 o
   6   2   0      690.09      730.00     11.30 o
   7   2   0       94.01      110.99      1.90 o
   8   2   0        0.33        0.02      0.56 o
   9   2   0       20.38       18.31      0.59 o
  10   2   0       44.93       31.76      1.10 o
  11   2   0        0.76        0.58      0.55 o
  12   2   0        0.83        1.34      0.50 o
  13   2   0        1.29        1.64      0.59 o
  14   2   0        0.28       -0.42      0.74 o
   1   3   0      541.46      556.29      7.68 o
   2   3   0      160.24      174.01      2.47 o
   3   3   0      729.74      719.17      9.92 o
   4   3   0     2062.23     2212.65     67.41 o
   5   3   0        3.18        1.84      0.23 o
   6   3   0       56.91       60.05      1.08 o
   7   3   0       57.20       55.92      0.91 o
   8   3   0       28.15       25.18      0.68 o
   9   3   0      140.10      152.75      2.38 o
  10   3   0        9.24        9.43      0.76 o
  11   3   0        0.59        1.15      0.50 o
  12   3   0        0.24        1.20      1.19 o
  13   3   0        1.96        1.26      0.67 o
   0   4   0     1197.45     1023.61     18.11 o
   1   4   0      331.69      292.63      4.10 o
   2   4   0      267.92      236.99      3.33 o
   3   4   0       37.01       37.84      0.61 o
   4   4   0       53.49       58.99      0.90 o
   5   4   0      173.94      153.38      3.18 o
   6   4   0      106.04      102.29      1.54 o
   7   4   0       68.52       69.44      1.13 o
   8   4   0       80.88       77.40      1.27 o
   9   4   0      162.12      163.00      2.55 o
  10   4   0       17.55       18.83      0.58 o
  11   4   0        0.42        0.26      0.98 o
  12   4   0        0.73        0.54      0.51 o
  13   4   0        6.14        8.87      0.83 o
   1   5   0        7.56       12.50      0.27 o
   2   5   0       85.42       57.22      0.79 o
   3   5   0     1110.69     1079.91     13.55 o
   4   5   0     1576.55     1617.62     35.08 o
   5   5   0      100.96       93.35      1.49 o
   6   5   0      158.24      136.98      2.05 o
   7   5   0       95.18       84.24      1.34 o
   8   5   0       87.27       88.71      1.46 o
   9   5   0      189.74      194.90      2.98 o
  10   5   0       49.67       53.64      1.47 o
  11   5   0        4.61        3.37      0.52 o
  12   5   0       22.73       23.04      1.12 o
  13   5   0        3.68        6.34      0.94 o
   1   6   0      343.38      316.06      4.02 o
   2   6   0        7.91        6.88      0.83 o
   3   6   0       62.05       64.10      1.12 o
   4   6   0       51.09       44.44      0.87 o
   5   6   0        0.68        0.38      0.16 o
   6   6   0       60.17       61.07      1.29 o
   7   6   0      248.02      238.34      3.54 o
   8   6   0      366.23      354.72      5.29 o
   9   6   0        0.01       -0.23      0.23 o
  10   6   0       12.75       11.94      0.50 o
  11   6   0        2.18        1.86      0.48 o
  12   6   0        3.22        3.22      0.77 o
   1   7   0      255.21      270.90      3.47 o
   2   7   0        0.03       -0.15      0.16 o
   3   7   0      268.99      287.12      3.72 o
   4   7   0      181.77      194.29      2.76 o
   5   7   0       78.51       74.71      1.11 o
   6   7   0      136.54      130.00      1.98 o
   7   7   0       16.55       14.22      0.47 o
   8   7   0       52.61       50.56      1.72 o
   9   7   0        4.07        1.81      0.31 o
  10   7   0        0.87        0.66      0.34 o
  11   7   0       19.92       23.44      3.29 o
  12   7   0        6.27        7.24      2.16 o
   0   8   0       24.31       27.01      0.60 o
   1   8   0        3.84        3.33      0.43 o
   2   8   0      118.66      131.35      1.77 o
   3   8   0       55.91       43.53      0.73 o
   4   8   0      124.69      130.60      1.83 o
   5   8   0       40.07       42.28      0.70 o
   6   8   0        0.00        0.98      0.22 o
   7   8   0        8.86        7.01      0.29 o
   8   8   0       24.56       22.77      0.61 o
   9   8   0       46.95       47.52      1.17 o
  10   8   0        0.00        0.07      0.34 o
  11   8   0        0.04        0.41      0.57 o
   1   9   0       88.34       95.27      1.32 o
   2   9   0       13.15       10.83      0.60 o
   3   9   0      153.84      144.16      2.01 o
   4   9   0      534.90      542.85      7.21 o
   5   9   0      131.94      127.40      1.84 o
   6   9   0        2.45        2.02      0.20 o
   7   9   0       14.84       14.69      0.85 o
   8   9   0       11.39       10.67      1.14 o
   9   9   0       18.81       15.40      0.97 o
  10   9   0        7.27        6.21      0.59 o
   0  10   0       59.30       60.30      2.42 o
   1  10   0       73.00       77.86      1.39 o
   2  10   0       25.18       25.43      0.42 o
   3  10   0       37.53       31.09      0.52 o
   4  10   0       12.79       12.36      0.62 o
   5  10   0        3.07        2.88      0.48 o
   6  10   0       28.46       28.56      0.97 o
   7  10   0       85.14       89.09      2.86 o
   8  10   0       29.65       26.80      2.64 o
   9  10   0       34.74       37.47      2.04 o
   1  11   0       35.92       40.13      1.35 o
   2  11   0      121.44      133.36      3.62 o
   3  11   0      229.51      261.06      6.40 o
   4  11   0      122.96      130.46      3.53 o
   5  11   0       15.47       13.47      1.35 o
   6  11   0        8.59        8.37      0.95 o
   7  11   0        0.49        0.95      0.95 o
   0  12   0       13.80       14.76      1.27 o
   1  12   0        8.55        9.23      0.75 o
   2  12   0        0.26        1.17      0.66 o
   3  12   0        9.55       10.82      0.98 o
   4  12   0        4.43       -0.04      1.08 o
   5  12   0        4.75        4.76      0.88 o
   1  13   0        0.56        1.81      0.62 o
 -14   1   1        4.30        3.65      1.32 o
 -13   1   1       17.21       19.60      1.12 o
 -12   1   1       13.38       12.43      1.62 o
 -11   1   1       40.09       38.08      1.34 o
 -10   1   1        7.70        9.96      0.50 o
  -9   1   1      262.08      259.48      4.43 o
  -8   1   1       27.20       26.13      0.84 o
  -7   1   1       15.68       12.30      0.47 o
  -6   1   1      197.05      213.06      3.53 o
  -5   1   1     2143.88     2262.35     69.29 o
  -4   1   1      240.86      248.04      3.49 o
  -3   1   1      523.43      491.40      7.82 o
  -2   1   1      334.28      314.80      4.37 o
  -1   1   1      201.27      174.97      2.44 o
   0   1   1      311.77      247.12      7.56 o
   1   1   1      622.68      605.51      9.29 o
   2   1   1      229.01      230.21      3.59 o
   3   1   1      925.04      907.86     14.02 o
   4   1   1     1982.53     1957.43     29.96 o
   5   1   1      188.62      213.72      3.41 o
   6   1   1      516.04      562.98     10.21 o
   7   1   1       46.39       41.79      0.71 o
   8   1   1      143.34      146.40      2.69 o
   9   1   1      183.10      180.31      3.01 o
  10   1   1        4.83        5.81      0.61 o
  11   1   1        2.11        1.31      1.15 o
  12   1   1        9.89       10.73      1.08 o
  13   1   1        5.88        9.36      1.28 o
  14   1   1        0.53       -0.47      1.10 o
 -14   2   1       16.19       15.97      2.71 o
 -13   2   1        0.07        1.94      0.60 o
 -12   2   1        0.57        1.10      0.58 o
 -11   2   1        4.28        3.46      0.67 o
 -10   2   1       25.52       26.34      1.11 o
  -9   2   1      610.24      637.72     10.37 o
  -8   2   1      169.60      160.03      2.77 o
  -7   2   1      181.71      205.82      3.35 o
  -6   2   1       17.58       13.10      0.30 o
  -5   2   1      442.40      453.39      7.06 o
  -4   2   1       42.92       47.28      0.67 o
  -3   2   1      395.69      384.47      5.20 o
  -2   2   1       35.52       46.48      0.69 o
   0   2   1      197.62      187.00      4.18 o
   2   2   1       15.79       14.53      0.33 o
   3   2   1     1666.60     1645.28     22.49 o
   4   2   1     1605.00     1592.39     21.81 o
   5   2   1     2424.34     2567.82     39.04 o
   6   2   1      324.68      346.18      4.85 o
   7   2   1      232.62      219.52      3.16 o
   8   2   1      548.83      552.69      7.84 o
   9   2   1       38.35       33.78      0.77 o
  10   2   1       91.61      101.41      3.89 o
  11   2   1       14.66       15.65      1.11 o
  12   2   1       25.64       23.96      1.03 o
  13   2   1       23.73       22.70      1.14 o
  14   2   1        3.32        4.80      1.64 o
 -13   3   1       26.17       23.90      1.20 o
 -12   3   1       18.20       20.61      0.99 o
 -11   3   1       73.86       77.64      2.77 o
 -10   3   1        0.08       -0.53      0.76 o
  -9   3   1      150.28      134.48      2.43 o
  -8   3   1       10.00        6.84      0.38 o
  -7   3   1       41.37       43.47      0.84 o
  -6   3   1        9.30        8.79      0.40 o
  -5   3   1      897.36      896.46     11.26 o
  -4   3   1       38.91       30.17      0.95 o
  -3   3   1     1455.93     1358.14     18.64 o
  -2   3   1     2729.73     2652.80     81.32 o
  -1   3   1      736.18      736.76     10.14 o
   2   3   1       13.10       22.81      0.44 o
   3   3   1     2828.71     2600.23     55.98 o
   4   3   1     1272.56     1326.47     18.17 o
   5   3   1      246.93      272.38      4.32 o
   6   3   1      111.89      126.48      1.87 o
   7   3   1       74.72       80.16      1.28 o
   8   3   1      781.40      787.16     13.16 o
   9   3   1      100.41      109.61      2.01 o
  10   3   1       65.65       57.16      1.28 o
  11   3   1       26.29       25.51      1.25 o
  12   3   1        6.97        3.84      0.68 o
  13   3   1        0.28        0.45      0.80 o
 -13   4   1        2.55        7.97      0.93 o
 -12   4   1        0.15       -0.64      0.64 o
 -11   4   1        2.78        3.45      0.64 o
 -10   4   1       14.98       11.75      0.95 o
  -9   4   1      132.94      122.40      3.55 o
  -8   4   1       39.13       42.89      1.25 o
  -7   4   1      123.72      119.19      1.80 o
  -6   4   1        7.19        9.57      0.39 o
  -5   4   1      115.22      121.98      1.98 o
  -4   4   1       17.13       16.61      0.31 o
  -3   4   1      125.68      121.90      1.84 o
  -2   4   1      206.62      207.73      2.67 o
  -1   4   1      539.82      531.13      8.17 o
   0   4   1     1363.01     1304.04     19.94 o
   1   4   1     2868.66     2914.68     89.26 o
   2   4   1      238.69      243.63      3.12 o
   3   4   1       99.05       82.47      1.22 o
   4   4   1      348.17      345.99      4.84 o
   5   4   1     1117.42     1143.79     15.69 o
   6   4   1       54.20       49.63      0.82 o
   7   4   1      162.35      160.31      2.40 o
   8   4   1        0.93        0.68      0.42 o
   9   4   1      190.05      189.51      3.31 o
  10   4   1       25.40       24.49      0.71 o
  11   4   1       18.06       23.88      1.06 o
  12   4   1       18.95       18.06      1.35 o
  13   4   1        0.42        0.94      0.64 o
 -13   5   1        2.52        2.83      1.34 o
 -12   5   1        0.05       -0.19      0.60 o
 -11   5   1       14.53       14.39      0.88 o
 -10   5   1       60.82       61.05      5.47 o
  -9   5   1       67.60       54.92      1.01 o
  -8   5   1       57.06       52.27      0.93 o
  -7   5   1        1.02        1.12      0.25 o
  -6   5   1        0.66        0.85      0.25 o
  -5   5   1       63.59       61.86      0.89 o
  -4   5   1      142.75      142.75      1.90 o
  -3   5   1      449.02      465.68      5.89 o
  -2   5   1        7.11       12.54      0.23 o
  -1   5   1       19.30       20.38      0.47 o
   0   5   1      665.68      652.17     10.07 o
   1   5   1      676.08      757.34     10.39 o
   2   5   1      322.43      342.86      4.79 o
   3   5   1      307.22      347.62      4.42 o
   4   5   1       60.21       71.10      1.30 o
   5   5   1       63.66       72.33      1.27 o
   6   5   1      482.83      486.24      7.67 o
   7   5   1        3.75        4.53      0.42 o
   8   5   1        0.38        0.98      0.37 o
   9   5   1       10.11        7.76      0.80 o
  10   5   1       63.81       58.36      1.85 o
  11   5   1        0.25       -0.52      0.52 o
  12   5   1        3.34        6.16      1.65 o
  13   5   1        0.10       -0.77      0.77 o
 -12   6   1       11.62       14.45      0.90 o
 -11   6   1        1.53        1.81      0.69 o
 -10   6   1       10.87       11.24      0.83 o
  -9   6   1        4.50        5.41      0.47 o
  -8   6   1       41.21       36.93      1.16 o
  -7   6   1        0.05        0.39      0.26 o
  -6   6   1       34.94       35.83      0.69 o
  -5   6   1       14.90       14.56      0.51 o
  -4   6   1      269.56      274.05      3.58 o
  -3   6   1      204.71      184.13      2.39 o
  -2   6   1      142.91      118.04      1.56 o
  -1   6   1      286.01      291.77      3.70 o
   0   6   1      572.67      533.56      6.70 o
   1   6   1      185.30      221.93      3.11 o
   2   6   1       38.63       35.70      0.58 o
   3   6   1       82.45       76.74      1.16 o
   4   6   1      942.79      938.46     14.50 o
   5   6   1       30.59       31.83      1.04 o
   6   6   1      154.26      171.25      2.86 o
   7   6   1        3.43        3.17      0.33 o
   8   6   1       45.51       46.58      0.86 o
   9   6   1       15.76       14.64      0.88 o
  10   6   1       25.99       25.15      1.22 o
  11   6   1       10.47        7.60      1.41 o
  12   6   1        3.09        3.48      1.03 o
 -12   7   1        3.08        2.72      0.55 o
 -11   7   1        2.33        2.61      0.64 o
 -10   7   1        3.44        1.47      0.48 o
  -9   7   1        0.37        0.92      0.27 o
  -8   7   1        0.08        0.54      0.50 o
  -7   7   1       69.59       67.51      1.08 o
  -6   7   1       89.86       84.79      1.25 o
  -5   7   1      562.73      589.81      7.56 o
  -4   7   1      971.21      971.93     17.39 o
  -3   7   1      412.65      404.46      5.88 o
  -2   7   1      137.94      143.05      1.87 o
  -1   7   1       56.78       52.53      1.21 o
   0   7   1      210.68      203.58      3.27 o
   1   7   1      686.67      663.38      8.37 o
   2   7   1      878.12      852.82     10.71 o
   3   7   1      203.13      212.52      2.77 o
   4   7   1      119.27      123.54      1.83 o
   5   7   1       86.59       95.52      1.47 o
   6   7   1       17.13       16.21      0.66 o
   7   7   1       13.40       11.78      0.35 o
   8   7   1       16.19       15.67      0.43 o
   9   7   1       56.98       61.87      2.31 o
  10   7   1       43.74       44.71      1.14 o
  11   7   1       40.75       42.59      4.29 o
  12   7   1       21.89       22.79      1.64 o
 -11   8   1        0.19       -0.52      0.98 o
 -10   8   1        3.03        3.89      0.49 o
  -9   8   1       40.17       40.57      1.00 o
  -8   8   1       49.56       44.20      1.21 o
  -7   8   1       70.79       71.02      1.09 o
  -6   8   1        0.58        0.70      0.30 o
  -5   8   1       29.07       26.12      0.48 o
  -4   8   1       70.45       63.35      1.04 o
  -3   8   1      338.67      338.35      4.36 o
  -2   8   1     1043.71     1031.59     31.83 o
  -1   8   1      209.59      214.46      3.49 o
   0   8   1      621.21      651.67     10.15 o
   1   8   1      292.62      293.46      3.78 o
   2   8   1      144.86      125.00      1.69 o
   3   8   1      347.77      351.68      4.56 o
   4   8   1      162.39      178.02      2.63 o
   5   8   1      216.30      219.51      3.27 o
   6   8   1        0.71        0.42      0.19 o
   7   8   1        5.27        6.18      0.48 o
   8   8   1       33.01       29.57      1.23 o
   9   8   1        0.29        0.77      0.50 o
  10   8   1        0.06        0.06      0.69 o
  11   8   1       15.64       14.93      2.38 o
 -10   9   1        6.18        7.89      1.10 o
  -9   9   1        0.10        0.51      0.97 o
  -8   9   1        2.21        1.01      0.39 o
  -7   9   1        1.08        2.03      0.33 o
  -6   9   1        5.52        4.54      0.39 o
  -5   9   1       42.20       39.66      0.67 o
  -4   9   1       88.47       88.41      2.13 o
  -3   9   1      478.73      484.10      6.30 o
  -2   9   1       80.22       86.57      1.54 o
  -1   9   1       12.17        8.92      0.69 o
   0   9   1       20.36       22.85      0.52 o
   1   9   1      271.74      275.06      6.28 o
   2   9   1      317.79      331.93      4.30 o
   3   9   1       24.19       26.49      0.47 o
   4   9   1        3.32        3.94      0.38 o
   5   9   1      129.50      123.11      2.23 o
   6   9   1        4.49        3.84      0.45 o
   7   9   1       32.64       31.21      1.73 o
   8   9   1       55.91       57.66      1.69 o
   9   9   1        2.52        1.32      0.47 o
  10   9   1        1.10        1.33      0.59 o
  -9  10   1        0.17       -0.40      0.40 o
  -8  10   1        7.17        6.91      0.60 o
  -7  10   1        0.30       -0.23      0.44 o
  -6  10   1        3.08        1.88      0.88 o
  -5  10   1       20.00       18.51      0.55 o
  -4  10   1        7.81        7.29      0.38 o
  -3  10   1      141.19      143.38      2.51 o
  -2  10   1        0.20       -0.02      0.20 o
  -1  10   1       46.08       44.17      0.88 o
   0  10   1        1.74        1.61      0.18 o
   1  10   1       73.44       71.25      1.33 o
   2  10   1       14.51       13.98      0.88 o
   3  10   1        6.35        5.04      0.28 o
   4  10   1        3.81        3.57      0.41 o
   5  10   1        1.13        1.73      0.34 o
   6  10   1        1.78        2.68      0.54 o
   7  10   1        0.00       -0.09      0.27 o
   8  10   1        0.04       -0.83      0.83 o
   9  10   1        0.74        0.63      0.59 o
  -7  11   1       11.17       11.52      1.06 o
  -6  11   1       24.98       28.24      1.25 o
  -5  11   1       17.24       15.79      0.88 o
  -4  11   1       26.18       30.04      3.96 o
  -3  11   1        0.33        0.85      0.95 o
  -2  11   1        0.01       -0.12      0.61 o
  -1  11   1        1.97        1.67      1.78 o
   0  11   1       43.83       48.98      1.63 o
   1  11   1       28.45       28.58      1.20 o
   2  11   1        3.10        4.42      0.60 o
   3  11   1        0.87        2.28      0.77 o
   4  11   1       69.42       68.70      3.47 o
   5  11   1       16.58       12.77      1.09 o
   6  11   1        0.64        2.11      0.96 o
   7  11   1        0.05       -0.61      0.62 o
  -5  12   1        9.89        9.22      1.52 o
  -4  12   1       29.71       27.09      1.32 o
  -3  12   1        4.99        6.28      1.21 o
  -2  12   1       20.79       21.83      2.00 o
  -1  12   1       43.25       41.43      1.66 o
   0  12   1       37.45       39.79      1.89 o
   1  12   1       44.97       47.36      1.82 o
   2  12   1       72.15       78.14      3.93 o
   3  12   1        3.96        6.50      1.21 o
   4  12   1      105.32      114.02      5.27 o
   5  12   1       40.70       36.34      2.27 o
  -1  13   1        0.02        0.04      0.98 o
   0  13   1        1.46        2.76      1.20 o
   1  13   1       12.01       10.82      1.11 o
 -14   0   2       12.34       12.15      1.33 o
 -13   0   2        0.08        1.42      0.85 o
 -12   0   2       53.54       53.55      2.57 o
 -11   0   2       12.69       15.59      1.10 o
 -10   0   2       25.24       24.07      1.43 o
  -9   0   2       69.10       72.41      1.99 o
  -8   0   2       19.09       29.83      1.01 o
  -7   0   2      212.18      203.87      8.71 o
  -6   0   2      375.04      413.38      9.11 o
  -5   0   2       26.62       21.62      0.70 o
  -4   0   2      241.36      245.03      6.27 o
  -3   0   2      476.72      555.29     17.21 o
   0   0   2     1751.99     1753.73     53.32 o
   1   0   2       68.46       66.30      1.53 o
   2   0   2     1802.24     1785.11     38.55 o
   4   0   2      966.72      908.90     19.78 o
   5   0   2     2628.52     2794.30     84.86 o
   6   0   2     1426.75     1583.95     43.63 o
   7   0   2        0.14       -0.78      0.78 o
   8   0   2        0.02        0.98      0.65 o
   9   0   2        3.45        5.35      0.56 o
  10   0   2        0.38       12.09      1.11 o
  11   0   2        0.42        2.78      0.69 o
  12   0   2       50.18       49.93      2.31 o
  13   0   2       80.94       99.82      4.75 o
  14   0   2       14.14       14.05      1.38 o
 -14   1   2        3.18        4.01      0.86 o
 -13   1   2       23.90       27.89      1.93 o
 -12   1   2       10.37       13.23      3.32 o
 -11   1   2        0.06       -0.40      1.26 o
 -10   1   2       27.72       32.58      1.44 o
  -9   1   2        6.01        4.81      0.82 o
  -8   1   2      607.88      616.89      9.82 o
  -7   1   2        0.44       -0.06      0.33 o
  -6   1   2     1534.80     1675.13     29.67 o
  -5   1   2      274.72      300.76      4.23 o
  -4   1   2       38.60       35.94      0.58 o
  -3   1   2       34.00       35.81      0.77 o
   1   1   2     1223.03     1245.58     19.07 o
   2   1   2     2209.97     2155.20     32.87 o
   3   1   2      599.88      596.83      9.22 o
   4   1   2      440.93      538.08      8.31 o
   5   1   2     1255.20     1379.54     21.14 o
   6   1   2      206.14      243.31      3.87 o
   7   1   2        6.43        7.06      0.73 o
   8   1   2      110.35      109.53      1.93 o
   9   1   2      289.67      266.83      3.97 o
  10   1   2       85.07       77.17      1.66 o
  11   1   2       13.27       11.28      0.68 o
  12   1   2        8.73        8.77      0.86 o
  13   1   2        1.21        0.96      0.68 o
 -14   2   2        2.60        3.44      1.37 o
 -13   2   2        0.35        1.20      1.21 o
 -12   2   2        6.96        2.65      1.46 o
 -11   2   2       14.20       14.25      0.78 o
 -10   2   2        0.99       -0.47      0.47 o
  -9   2   2      226.77      231.82      5.53 o
  -8   2   2       71.51       72.04      1.34 o
  -7   2   2      214.00      216.97      3.54 o
  -6   2   2       99.50      106.40      1.59 o
  -5   2   2        0.18        3.68      0.24 o
  -4   2   2      633.41      693.79      9.57 o
  -3   2   2        0.52        2.82      0.45 o
  -2   2   2      156.70      163.10      2.29 o
  -1   2   2      197.74      209.32      4.60 o
   2   2   2      385.90      372.53      5.82 o
   3   2   2        4.91        3.99      0.19 o
   4   2   2      476.50      466.25      7.28 o
   5   2   2      257.24      246.38      3.91 o
   6   2   2       61.46       55.50      1.14 o
   7   2   2       11.15       11.16      0.34 o
   8   2   2      323.94      305.91      4.47 o
   9   2   2       42.70       43.18      1.31 o
  10   2   2       13.62       14.33      0.66 o
  11   2   2        6.71        8.08      0.62 o
  12   2   2        3.08        2.91      0.65 o
  13   2   2        8.47        8.62      1.04 o
 -13   3   2        0.08        1.18      0.62 o
 -12   3   2        3.30        4.16      0.74 o
 -11   3   2        3.88        4.05      0.77 o
 -10   3   2       10.72        9.78      0.54 o
  -9   3   2        3.49        3.34      0.66 o
  -8   3   2        0.03        0.60      0.96 o
  -7   3   2       32.85       34.38      0.62 o
  -6   3   2        0.02       -0.06      0.27 o
  -5   3   2        0.21        0.39      0.24 o
  -4   3   2      148.12      152.19      3.22 o
  -3   3   2      278.60      290.39      4.05 o
  -2   3   2      486.76      479.66      6.62 o
  -1   3   2       14.21       10.37      0.19 o
   0   3   2        0.48        0.35      0.26 o
   2   3   2      604.52      630.21      8.67 o
   3   3   2      442.62      491.31      6.82 o
   4   3   2      294.36      316.78      4.42 o
   5   3   2       18.00       24.21      0.47 o
   6   3   2        2.15        2.95      0.28 o
   7   3   2       10.85       12.59      0.74 o
   8   3   2       14.64       13.63      0.52 o
   9   3   2        9.42       16.93      0.95 o
  10   3   2        0.18        0.65      0.75 o
  11   3   2       14.72       13.14      0.76 o
  12   3   2        0.15       -0.34      0.50 o
  13   3   2        0.15       -0.66      1.18 o
 -13   4   2        3.15        3.26      0.72 o
 -12   4   2       12.83       15.38      2.73 o
 -11   4   2       20.53       18.45      0.86 o
 -10   4   2       68.67       70.60      3.93 o
  -9   4   2       78.51       81.42      1.56 o
  -8   4   2        2.00        2.55      0.34 o
  -7   4   2       98.02       99.08      1.54 o
  -6   4   2       61.07       72.78      1.38 o
  -5   4   2      768.98      837.91     11.21 o
  -4   4   2     1497.99     1592.53     24.46 o
  -3   4   2        5.69        3.68      0.17 o
  -2   4   2      169.91      140.48      1.84 o
  -1   4   2      651.88      630.28      9.74 o
   0   4   2      887.87      874.39     15.45 o
   1   4   2      225.91      251.77      3.51 o
   2   4   2       85.71       95.36      1.42 o
   3   4   2     1573.82     1659.28     35.84 o
   4   4   2      569.16      571.03      7.95 o
   5   4   2      279.34      229.70      3.29 o
   6   4   2      227.66      223.92      3.24 o
   7   4   2       78.79       73.47      1.18 o
   8   4   2       36.44       40.44      0.97 o
   9   4   2       15.21       12.01      0.39 o
  10   4   2        0.03       -0.94      0.94 o
  11   4   2        2.81        2.32      0.70 o
  12   4   2       30.02       33.00      1.42 o
  13   4   2        2.57        2.22      1.93 o
 -13   5   2        5.05        6.08      0.71 o
 -12   5   2        9.52        9.59      0.78 o
 -11   5   2       25.08       22.94      1.02 o
 -10   5   2        4.51        2.40      0.53 o
  -9   5   2      147.24      144.61      3.00 o
  -8   5   2      261.92      265.07      4.46 o
  -7   5   2       68.78       69.35      1.12 o
  -6   5   2       40.64       34.03      0.56 o
  -5   5   2       19.16       13.60      0.48 o
  -4   5   2      138.14      136.25      1.80 o
  -3   5   2      421.18      444.74      6.16 o
  -2   5   2       52.86       67.48      1.01 o
  -1   5   2      109.58       88.37      1.70 o
   0   5   2      452.34      407.56      6.34 o
   1   5   2      414.98      361.87      5.02 o
   2   5   2     1536.26     1517.74     32.75 o
   3   5   2      508.58      497.58      6.90 o
   4   5   2      699.97      716.58      9.89 o
   5   5   2        0.09       -0.21      0.21 o
   6   5   2       96.28      100.33      1.57 o
   7   5   2      207.23      202.07      3.05 o
   8   5   2      364.90      369.56      7.30 o
   9   5   2      215.79      218.08      3.88 o
  10   5   2       17.31       20.03      1.08 o
  11   5   2        0.83        1.01      0.58 o
  12   5   2        1.44        2.57      1.47 o
 -12   6   2       30.27       26.95      1.20 o
 -11   6   2       16.00       14.65      2.14 o
 -10   6   2       75.29       69.81      4.58 o
  -9   6   2       76.22       75.53      1.71 o
  -8   6   2        0.09       -0.05      0.24 o
  -7   6   2       49.16       50.39      1.37 o
  -6   6   2       29.35       30.20      0.67 o
  -5   6   2       43.17       44.42      0.69 o
  -4   6   2      245.23      261.39      3.38 o
  -3   6   2        2.72        1.69      0.29 o
  -2   6   2      146.80      134.57      2.53 o
  -1   6   2      153.21      146.42      2.71 o
   0   6   2      629.32      682.71     12.12 o
   1   6   2      969.90     1017.06     15.69 o
   2   6   2        0.45        1.55      0.23 o
   3   6   2      334.25      351.51      4.96 o
   4   6   2      264.16      267.69      3.82 o
   5   6   2      705.17      694.09     11.45 o
   7   6   2       15.15       12.05      0.59 o
   8   6   2       91.97       87.80      1.84 o
   9   6   2       26.77       30.03      0.88 o
  10   6   2        3.16        1.26      0.42 o
  11   6   2       32.73       38.76      1.58 o
  12   6   2        6.75        7.10      0.68 o
 -12   7   2        2.08        2.39      0.53 o
 -11   7   2        0.06        0.64      0.44 o
 -10   7   2       26.36       24.06      2.42 o
  -9   7   2        3.39        1.83      0.68 o
  -8   7   2      177.18      172.66      3.05 o
  -7   7   2        0.00       -0.16      0.20 o
  -6   7   2        7.77        6.10      0.23 o
  -5   7   2       34.18       39.52      0.72 o
  -4   7   2        1.38        1.08      0.34 o
  -3   7   2       85.49       84.71      1.16 o
  -2   7   2       38.26       38.42      1.05 o
  -1   7   2       22.90       16.89      0.51 o
   0   7   2       14.25       18.56      0.56 o
   1   7   2       36.28       38.41      0.89 o
   2   7   2      475.19      481.33      7.44 o
   3   7   2        0.04        0.05      0.41 o
   4   7   2       73.90       75.91      1.43 o
   5   7   2        6.28        7.23      0.70 o
   6   7   2       19.57       16.14      0.54 o
   7   7   2       96.48       95.90      1.78 o
   8   7   2        1.14        1.80      0.48 o
   9   7   2       49.62       48.80      1.22 o
  10   7   2       19.01       17.48      0.72 o
  11   7   2       19.47       18.13      1.42 o
 -11   8   2        0.50        1.29      0.52 o
 -10   8   2        8.43       11.73      1.29 o
  -9   8   2       33.36       30.92      2.11 o
  -8   8   2        0.02       -0.54      0.54 o
  -7   8   2       10.19        8.77      0.72 o
  -6   8   2        1.17        1.29      0.33 o
  -5   8   2      177.90      179.98      3.00 o
  -4   8   2       81.65       79.15      1.14 o
  -3   8   2       31.20       29.13      1.61 o
  -2   8   2       15.58       17.62      1.39 o
  -1   8   2       77.11       66.69      1.20 o
   0   8   2      578.36      634.21      9.90 o
   1   8   2      101.27      110.00      2.17 o
   2   8   2       77.06       88.98      2.38 o
   3   8   2       46.84       52.13      0.97 o
   4   8   2       79.73       80.44      1.42 o
   5   8   2        0.66        1.93      0.67 o
   6   8   2        3.33        2.81      0.35 o
   7   8   2       53.96       49.70      1.40 o
   8   8   2        1.12        1.05      0.31 o
   9   8   2        2.41        1.50      0.36 o
  10   8   2        0.03        0.17      0.38 o
  11   8   2        0.07        1.09      0.73 o
 -10   9   2        1.08        2.15      0.77 o
  -9   9   2        6.97        7.40      0.85 o
  -8   9   2        6.35        7.36      0.68 o
  -7   9   2       41.11       39.69      1.46 o
  -6   9   2        9.82        9.96      0.74 o
  -5   9   2       19.58       15.84      0.35 o
  -4   9   2        2.26        1.51      0.17 o
  -3   9   2       98.17      102.20      2.05 o
  -2   9   2       14.76       11.54      0.73 o
  -1   9   2       33.01       35.57      0.75 o
   0   9   2       55.82       53.12      1.37 o
   1   9   2       62.65       55.82      1.22 o
   2   9   2      294.07      285.73      6.14 o
   3   9   2      231.90      226.25      6.27 o
   4   9   2        0.16        0.31      0.21 o
   5   9   2        7.89        6.60      0.35 o
   6   9   2        0.17       -0.17      0.27 o
   7   9   2       22.00       20.73      0.58 o
   8   9   2       56.72       58.43      3.51 o
   9   9   2       55.11       60.92      2.88 o
  10   9   2       18.83       17.75      2.51 o
  -9  10   2       47.96       46.44      2.49 o
  -8  10   2       29.16       29.39      1.74 o
  -7  10   2       11.85        7.11      0.81 o
  -6  10   2        1.72        0.64      0.41 o
  -5  10   2      199.22      194.60      4.34 o
  -4  10   2      408.31      440.89      8.37 o
  -3  10   2       97.83      100.27      1.84 o
  -2  10   2       31.48       30.18      1.34 o
  -1  10   2       90.66       88.11      2.75 o
   0  10   2        1.88        1.72      0.31 o
   1  10   2        4.44        3.53      0.57 o
   2  10   2       16.52       14.46      0.97 o
   3  10   2      112.88      110.01      3.63 o
   4  10   2       81.27       79.25      1.77 o
   5  10   2       83.73       90.98      5.22 o
   6  10   2       80.73       86.82      2.73 o
   7  10   2       11.41       12.22      0.75 o
   8  10   2        0.02        0.05      0.45 o
  -7  11   2       14.28       16.52      1.51 o
  -6  11   2        0.04       -0.21      0.70 o
  -5  11   2        0.04        0.11      0.51 o
  -4  11   2      122.45      118.29      3.16 o
  -3  11   2      148.62      144.05      3.04 o
  -2  11   2        0.00        0.14      0.45 o
  -1  11   2       34.81       33.47      2.94 o
   0  11   2       42.67       41.01      2.80 o
   1  11   2      157.80      168.69      5.93 o
   2  11   2       84.92       89.13      3.68 o
   3  11   2       41.28       47.87      2.20 o
   4  11   2       61.55       69.60      3.45 o
   5  11   2        1.07        1.59      0.77 o
   6  11   2       35.51       44.52      2.40 o
   7  11   2        9.00       10.71      1.02 o
  -5  12   2        3.09        2.69      0.88 o
  -4  12   2       28.32       25.10      1.88 o
  -3  12   2       27.20       27.79      1.96 o
  -2  12   2       33.65       34.38      2.21 o
  -1  12   2        8.62        9.15      1.04 o
   0  12   2        0.71        0.17      0.77 o
   1  12   2        5.14        4.73      0.88 o
   2  12   2       19.33       15.81      1.48 o
   3  12   2       21.97       26.60      1.88 o
   4  12   2        2.22        3.87      1.24 o
   5  12   2        8.44       10.37      1.10 o
 -14   1   3        3.76        3.17      0.80 o
 -13   1   3        1.00        0.78      1.61 o
 -12   1   3       13.61       14.64      1.31 o
 -11   1   3        6.44        5.66      1.53 o
 -10   1   3       34.17       33.93      2.22 o
  -9   1   3       66.13       60.28      1.45 o
  -8   1   3       60.98       63.63      2.04 o
  -7   1   3      615.09      612.55     11.12 o
  -6   1   3       69.80       83.46      1.44 o
  -5   1   3        9.22       14.52      0.31 o
  -4   1   3      450.75      479.54      7.44 o
  -3   1   3      161.79      137.72      2.20 o
  -2   1   3      517.16      510.92      7.92 o
  -1   1   3     1398.87     1367.00     42.00 o
   0   1   3     4811.41     4541.70    138.21 o
   1   1   3     2714.32     2649.82     46.51 o
   2   1   3     1682.71     1623.85     24.77 o
   3   1   3      283.83      278.38      5.65 o
   4   1   3      236.68      251.53      3.95 o
   5   1   3       52.74       64.34      1.14 o
   6   1   3       62.02       65.71      1.17 o
   7   1   3      649.87      656.63     10.32 o
   8   1   3      291.90      297.95      4.89 o
   9   1   3        0.42       -0.45      0.45 o
  10   1   3        3.03        2.10      0.55 o
  11   1   3        1.72        2.71      1.04 o
  12   1   3       19.59       23.18      2.99 o
  13   1   3        0.52        0.75      0.60 o
 -14   2   3        1.24        3.11      1.69 o
 -13   2   3        9.49       12.38      0.94 o
 -12   2   3       30.00       25.78      1.63 o
 -11   2   3      172.97      186.91     11.72 o
 -10   2   3        0.03       -0.82      1.27 o
  -9   2   3       16.06       17.56      0.69 o
  -8   2   3        0.37       -0.30      0.60 o
  -7   2   3      126.65      125.67      1.91 o
  -6   2   3      340.46      358.91      5.64 o
  -5   2   3      140.45      121.87      2.32 o
  -4   2   3        6.21        7.67      0.44 o
  -3   2   3     1331.56     1268.17     19.51 o
  -2   2   3      382.58      344.05      5.34 o
  -1   2   3      101.39       79.58      1.30 o
   0   2   3     3778.82     3801.35    116.05 o
   2   2   3     1014.55     1191.48     18.31 o
   3   2   3     2826.68     2868.66     87.31 o
   4   2   3     2206.78     2289.76     43.01 o
   5   2   3      154.98      139.71      2.28 o
   6   2   3      973.95      944.10     14.55 o
   7   2   3      134.68      130.50      2.23 o
   8   2   3      421.48      446.16      7.22 o
   9   2   3       47.71       55.52      1.11 o
  10   2   3       28.48       23.74      0.99 o
  11   2   3       90.30       97.66      2.73 o
  12   2   3        1.86        1.51      1.37 o
  13   2   3        3.26        4.12      0.72 o
 -13   3   3       20.27       23.99      2.97 o
 -12   3   3        7.65        7.16      0.76 o
 -11   3   3        0.00        1.10      0.53 o
 -10   3   3       67.76       63.57      1.92 o
  -9   3   3      371.69      374.24      7.16 o
  -8   3   3      112.20      111.63      1.75 o
  -7   3   3      168.11      166.07      2.66 o
  -6   3   3        5.70        3.20      0.27 o
  -5   3   3      140.22      151.37      2.47 o
  -4   3   3      141.12      145.14      2.11 o
  -3   3   3       66.63       72.29      1.26 o
  -2   3   3       27.08       35.34      0.56 o
  -1   3   3      486.50      446.13      6.17 o
   0   3   3     1037.17     1036.87     15.83 o
   2   3   3     3158.98     3202.94     97.00 o
   3   3   3      864.85      972.38     14.95 o
   4   3   3      557.23      586.86      9.06 o
   5   3   3      193.95      216.94      3.51 o
   6   3   3     1640.88     1660.74     29.43 o
   7   3   3      773.06      794.18     11.55 o
   8   3   3       50.88       54.52      0.97 o
   9   3   3       34.54       25.90      0.64 o
  10   3   3        0.96        0.57      0.78 o
  11   3   3        1.00        1.72      1.16 o
  12   3   3       17.89       18.78      1.07 o
  13   3   3        2.79        3.39      0.66 o
 -13   4   3        3.18        3.37      0.75 o
 -12   4   3       10.23       14.54      0.93 o
 -11   4   3       20.02       17.03      0.83 o
 -10   4   3        0.65        0.28      0.52 o
  -9   4   3       44.39       40.97      2.31 o
  -8   4   3        1.61        1.14      0.48 o
  -7   4   3       41.08       38.63      0.80 o
  -6   4   3       39.69       37.02      0.85 o
  -5   4   3      145.53      124.23      2.05 o
  -4   4   3        0.08        0.19      0.16 o
  -3   4   3       93.62       87.65      1.28 o
  -2   4   3      124.86      125.00      1.80 o
  -1   4   3      259.28      293.19      4.11 o
   0   4   3     1294.93     1307.75     23.07 o
   1   4   3      351.52      417.80      5.84 o
   2   4   3      157.71      197.33      2.80 o
   3   4   3     1318.88     1333.94     18.27 o
   4   4   3       13.12       12.08      0.31 o
   5   4   3       62.82       54.74      0.89 o
   6   4   3       64.42       67.16      1.61 o
   7   4   3      181.75      184.52      2.77 o
   8   4   3       91.78       94.87      2.33 o
   9   4   3       44.14       34.98      0.79 o
  10   4   3       49.35       52.77      2.84 o
  11   4   3       10.88        8.37      1.00 o
  12   4   3        3.82        2.91      0.66 o
  13   4   3        7.56        8.20      0.90 o
 -13   5   3        8.11        9.06      0.74 o
 -12   5   3        0.68        0.93      0.76 o
 -11   5   3        2.25        2.63      0.55 o
 -10   5   3        0.11       -0.52      0.52 o
  -9   5   3        0.61        1.50      0.42 o
  -8   5   3       18.56       18.10      0.62 o
  -7   5   3       15.44       10.51      0.54 o
  -6   5   3      125.87      134.12      2.32 o
  -5   5   3       34.55       34.65      0.90 o
  -4   5   3       86.30       81.14      1.37 o
  -3   5   3        1.33        1.95      0.17 o
  -2   5   3      224.17      242.11      3.38 o
  -1   5   3      133.52      141.97      2.65 o
   0   5   3      616.50      712.23     12.76 o
   2   5   3      194.45      197.55      2.84 o
   3   5   3      105.23       96.89      1.46 o
   4   5   3       46.41       50.92      0.89 o
   5   5   3      102.48       95.66      2.19 o
   6   5   3      258.93      275.56      4.02 o
   7   5   3        7.04        8.03      0.36 o
   8   5   3       22.71       23.40      0.63 o
   9   5   3        1.38        0.88      0.28 o
  10   5   3       89.96       96.26      6.65 o
  11   5   3       12.71       16.22      1.00 o
  12   5   3        1.01        0.12      1.24 o
 -12   6   3        2.60        3.15      1.20 o
 -11   6   3        0.11       -0.56      0.56 o
 -10   6   3       25.03       21.22      0.78 o
  -9   6   3        0.04        0.17      0.25 o
  -8   6   3       19.45       17.66      0.66 o
  -7   6   3       34.00       32.41      0.66 o
  -6   6   3       32.46       31.52      0.95 o
  -5   6   3      227.95      235.12      3.41 o
  -4   6   3      185.06      184.27      2.96 o
  -3   6   3      301.50      332.02      5.17 o
  -2   6   3      791.26      771.16     13.71 o
  -1   6   3       67.68       76.58      2.24 o
   0   6   3       31.15       22.85      0.56 o
   1   6   3      135.26      123.35      3.63 o
   2   6   3      370.44      360.03      5.05 o
   3   6   3      257.09      261.82      3.73 o
   4   6   3       29.92       30.90      0.69 o
   5   6   3      135.74      147.23      2.29 o
   6   6   3       77.38       80.29      1.42 o
   7   6   3       18.72       14.65      0.77 o
   8   6   3        0.31        0.00      0.37 o
   9   6   3       50.78       55.00      1.17 o
  10   6   3       48.03       57.20      1.90 o
  11   6   3        4.34        3.88      1.12 o
  12   6   3        0.40        0.51      0.61 o
 -11   7   3        1.63        1.92      0.49 o
 -10   7   3        1.08        2.13      0.50 o
  -9   7   3        2.52        4.15      0.43 o
  -8   7   3       81.45       82.57      1.57 o
  -7   7   3       92.89      100.44      1.62 o
  -6   7   3      300.75      311.06      4.54 o
  -5   7   3       58.17       55.17      0.90 o
  -4   7   3       77.01       80.19      1.65 o
  -3   7   3      246.68      252.89      5.74 o
  -2   7   3        0.04       -0.11      0.44 o
  -1   7   3      490.43      509.77     11.20 o
   0   7   3      732.09      731.18     13.16 o
   1   7   3      143.04      148.83      2.90 o
   2   7   3        0.04        0.13      0.30 o
   3   7   3       49.81       47.25      0.77 o
   4   7   3       81.34       84.29      1.73 o
   5   7   3      113.34      124.65      1.96 o
   6   7   3       42.13       32.34      1.03 o
   7   7   3      124.23      136.30      4.19 o
   8   7   3       62.15       58.43      1.57 o
   9   7   3       37.22       34.46      1.74 o
  10   7   3      142.35      160.71      6.88 o
  11   7   3       14.78       14.08      1.85 o
 -11   8   3       23.16       23.57      1.12 o
 -10   8   3        9.58        9.50      0.62 o
  -9   8   3       11.33       11.04      0.97 o
  -8   8   3       36.38       34.13      0.93 o
  -7   8   3        1.36        0.58      0.46 o
  -6   8   3        9.24        9.69      0.34 o
  -5   8   3       66.86       63.20      1.04 o
  -4   8   3      664.87      682.44     12.33 o
  -3   8   3      797.53      827.32     21.24 o
  -2   8   3      168.57      164.51      3.85 o
  -1   8   3        5.91        6.37      0.40 o
   0   8   3       79.24       66.49      1.76 o
   1   8   3      269.02      247.13      5.76 o
   2   8   3       35.06       36.60      1.02 o
   3   8   3      101.49      102.81      1.75 o
   4   8   3      402.43      429.98      6.88 o
   5   8   3      258.17      264.56      4.39 o
   6   8   3        6.91        6.68      0.40 o
   7   8   3        0.00        0.12      0.37 o
   8   8   3        8.55        9.16      0.74 o
   9   8   3        8.79        8.55      0.67 o
  10   8   3       47.11       50.87      1.54 o
 -10   9   3        0.10       -0.14      0.68 o
  -9   9   3       14.98       14.63      1.16 o
  -8   9   3       24.37       25.46      2.61 o
  -7   9   3        4.53        4.18      0.35 o
  -6   9   3       14.10       10.91      0.38 o
  -5   9   3      157.16      147.21      3.35 o
  -4   9   3       26.25       31.11      1.56 o
  -3   9   3      151.60      154.21      5.27 o
  -2   9   3       11.79       11.59      0.76 o
  -1   9   3        0.08        0.27      0.25 o
   0   9   3      220.65      231.46      7.90 o
   1   9   3       29.88       30.04      0.92 o
   2   9   3        0.63       -0.45      0.45 o
   3   9   3       49.32       52.71      3.25 o
   4   9   3       10.57        9.55      0.28 o
   5   9   3        6.85        5.94      0.54 o
   6   9   3       21.73       21.96      1.00 o
   7   9   3       45.04       47.30      1.49 o
   8   9   3        5.17        4.51      0.58 o
   9   9   3       17.24       18.15      1.61 o
  -8  10   3        2.41        3.05      0.57 o
  -7  10   3        1.49        1.37      0.51 o
  -6  10   3        3.36        2.11      0.63 o
  -5  10   3       13.68       13.30      1.90 o
  -4  10   3        0.08       -0.38      0.46 o
  -3  10   3        0.12       -0.24      0.39 o
  -2  10   3        2.15        1.39      0.40 o
  -1  10   3       13.92       16.25      0.60 o
   0  10   3        0.91        0.95      0.26 o
   1  10   3        1.73        2.12      0.42 o
   2  10   3        8.00        7.48      0.38 o
   3  10   3        5.48        6.15      0.41 o
   4  10   3        0.05        0.65      0.33 o
   5  10   3       27.19       28.95      1.08 o
   6  10   3        8.41        9.69      1.07 o
   7  10   3        0.44       -0.44      0.46 o
   8  10   3        0.65        0.21      0.79 o
  -7  11   3       12.49        9.58      1.00 o
  -6  11   3       15.19       13.22      0.75 o
  -5  11   3        2.38        2.83      1.57 o
  -4  11   3       14.94       13.46      0.77 o
  -3  11   3        0.56        0.15      0.45 o
  -2  11   3       74.35       75.90      2.09 o
  -1  11   3      101.29      104.55      4.40 o
   0  11   3       17.67       16.38      0.68 o
   1  11   3       24.10       26.02      0.97 o
   2  11   3       33.71       29.02      1.04 o
   3  11   3        8.55       11.29      1.60 o
   4  11   3       39.66       45.59      2.51 o
   5  11   3       15.33       14.89      1.31 o
   6  11   3        0.23        0.85      1.00 o
  -5  12   3        5.96        7.02      1.03 o
  -4  12   3       21.73       18.08      1.46 o
  -3  12   3       24.51       24.76      1.67 o
  -2  12   3       58.57       52.69      2.81 o
  -1  12   3       21.20       17.94      1.40 o
   0  12   3        0.58        0.56      1.10 o
   1  12   3        6.09        4.79      0.96 o
   2  12   3       28.04       28.48      1.78 o
   3  12   3       88.87      105.44      5.19 o
   4  12   3       78.66       81.66      4.18 o
 -14   0   4       10.84       12.18      1.30 o
 -13   0   4       11.79       15.28      1.53 o
 -12   0   4       20.04       22.27      1.47 o
 -11   0   4       84.38       73.32      2.96 o
 -10   0   4      198.97      217.34      7.54 o
  -9   0   4      364.50      363.46      8.55 o
  -8   0   4       68.74       54.58      1.58 o
  -7   0   4      128.48      133.30      3.33 o
  -6   0   4     1298.49     1478.39     85.77 o
  -5   0   4      240.98      245.12      5.92 o
  -4   0   4      142.44      121.15      2.79 o
  -3   0   4      118.27       86.08      2.82 o
  -2   0   4      267.85      322.48      7.09 o
   0   0   4     2546.50     2440.57     74.24 o
   1   0   4       81.42       55.95      1.33 o
   2   0   4     1150.66     1095.49     23.80 o
   3   0   4      270.11      227.01      5.07 o
   4   0   4       30.23       32.17      0.89 o
   5   0   4      696.16      709.91     15.62 o
   6   0   4      807.10      822.85     17.95 o
   7   0   4       14.20       12.58      1.40 o
   8   0   4      181.35      193.89      4.71 o
   9   0   4      280.79      293.53     10.04 o
  10   0   4       53.31       57.07      2.49 o
  11   0   4       56.17       63.99      2.79 o
  12   0   4       39.77       37.51      2.35 o
  13   0   4       14.89       23.93      1.88 o
 -14   1   4        2.83        3.34      1.15 o
 -13   1   4        2.50        2.78      0.88 o
 -12   1   4        2.53        2.42      1.11 o
 -11   1   4        2.95        1.81      0.61 o
 -10   1   4        1.13        1.12      0.58 o
  -9   1   4        5.83        5.66      0.47 o
  -8   1   4     1414.41     1404.30     44.31 o
  -7   1   4      457.08      466.04      9.13 o
  -6   1   4       14.93       15.78      0.44 o
  -5   1   4      232.77      208.48      3.41 o
  -4   1   4       43.86       45.03      0.84 o
  -2   1   4     2276.94     2260.47     35.28 o
  -1   1   4      242.79      268.00      4.84 o
   0   1   4       12.63        6.76      0.49 o
   1   1   4      345.95      324.29      5.08 o
   2   1   4      799.24      800.81     12.28 o
   3   1   4        7.31        4.62      0.23 o
   4   1   4        0.61       -0.19      0.25 o
   5   1   4      236.81      259.02      4.12 o
   6   1   4      222.22      213.70      3.48 o
   7   1   4      675.16      657.34     10.36 o
   8   1   4      317.43      309.05      5.13 o
   9   1   4        3.20        0.68      0.56 o
  10   1   4       53.05       41.29      1.74 o
  11   1   4       46.27       43.59      1.47 o
  12   1   4       81.36       86.48      3.09 o
  13   1   4       28.39       27.36      5.32 o
 -13   2   4        3.37        4.66      1.08 o
 -12   2   4        1.98        0.71      0.61 o
 -11   2   4        4.80        5.96      0.65 o
 -10   2   4       46.88       44.82      1.66 o
  -9   2   4        3.92        4.14      0.39 o
  -8   2   4      113.13      122.54      1.91 o
  -7   2   4      221.76      225.12      3.68 o
  -6   2   4      177.00      189.96      4.14 o
  -5   2   4       19.32       19.78      0.45 o
  -4   2   4       25.58       37.85      0.70 o
  -3   2   4      587.25      659.44     10.19 o
  -2   2   4        0.15        0.81      0.39 o
  -1   2   4       47.37       61.93     13.02 o
   0   2   4      336.92      379.88      6.88 o
   1   2   4      156.98      186.17      2.96 o
   2   2   4      109.59      110.22      2.12 o
   3   2   4        1.87        5.61      0.24 o
   4   2   4      125.81      107.91      1.81 o
   5   2   4      105.54      114.67      2.50 o
   6   2   4      907.60      964.40     14.92 o
   7   2   4       23.19       24.40      0.62 o
   8   2   4      172.87      161.47      2.83 o
   9   2   4      191.45      181.69      6.97 o
  10   2   4       11.92        9.85      0.46 o
  11   2   4        0.19        0.13      0.91 o
  12   2   4        0.20        2.51      0.60 o
  13   2   4        0.93       -0.37      0.69 o
 -13   3   4        3.78        6.95      0.91 o
 -12   3   4       11.71       13.38      1.17 o
 -11   3   4        0.88        1.49      0.53 o
 -10   3   4       38.33       41.35      1.31 o
  -9   3   4        0.01        0.46      0.34 o
  -8   3   4       44.34       45.59      0.88 o
  -7   3   4       26.57       27.77      0.65 o
  -6   3   4       14.31       14.23      0.44 o
  -5   3   4      323.38      357.86      9.17 o
  -4   3   4       21.11       21.98      0.56 o
  -3   3   4       58.39       71.98      1.08 o
  -2   3   4      265.56      279.01      4.35 o
  -1   3   4      988.23      971.62     14.91 o
   0   3   4      241.30      225.93      3.54 o
   1   3   4      539.28      536.72     11.75 o
   2   3   4      482.55      584.10      9.11 o
   3   3   4      201.48      215.16      3.43 o
   4   3   4      118.31      125.40      2.06 o
   5   3   4        5.24        6.55      0.62 o
   6   3   4       70.82       71.82      1.75 o
   7   3   4      104.75       92.04      2.38 o
   8   3   4        7.32        3.33      0.64 o
   9   3   4       18.16       16.97      0.58 o
  10   3   4        4.27        2.79      0.40 o
  11   3   4        1.94        1.43      0.54 o
  12   3   4        1.91        0.03      0.64 o
  13   3   4        0.10        0.37      2.11 o
 -13   4   4        0.00       -0.77      0.77 o
 -12   4   4       23.44       24.75      1.15 o
 -11   4   4       40.05       40.50      2.37 o
 -10   4   4        0.13       -0.41      0.51 o
  -9   4   4        5.40        4.82      0.35 o
  -8   4   4        0.53       -0.35      0.42 o
  -7   4   4       57.72       62.61      1.05 o
  -6   4   4      103.88      117.26      2.42 o
  -5   4   4       71.97       74.08      1.28 o
  -4   4   4      441.73      457.27      6.84 o
  -3   4   4      426.62      435.26      6.07 o
  -2   4   4      490.46      525.51      7.26 o
  -1   4   4      149.05      162.90      2.31 o
   0   4   4      952.38      969.36     14.85 o
   1   4   4     2278.77     2287.90     69.82 o
   2   4   4      498.68      538.03      8.43 o
   3   4   4      136.48      105.87      2.00 o
   4   4   4       62.04       79.22      4.64 o
   5   4   4       50.42       42.78      0.89 o
   6   4   4       96.49       90.38      1.45 o
   7   4   4       14.83       10.56      0.39 o
   8   4   4      224.06      239.77      3.66 o
   9   4   4       22.23       20.49      0.68 o
  10   4   4       15.67       16.52      0.64 o
  11   4   4       44.49       43.16      1.53 o
  12   4   4        2.34        1.97      0.70 o
 -12   5   4        3.47        4.59      1.20 o
 -11   5   4       36.10       37.08      2.70 o
 -10   5   4       63.70       65.25      1.61 o
  -9   5   4       23.97       26.86      0.68 o
  -8   5   4       89.33       84.51      1.42 o
  -7   5   4      141.56      133.16      2.08 o
  -6   5   4        0.41       -0.61      0.90 o
  -5   5   4      145.12      156.07      2.31 o
  -4   5   4       37.15       36.95      0.63 o
  -3   5   4       88.14       73.20      2.19 o
  -2   5   4      468.94      421.33      5.84 o
  -1   5   4       69.76       76.53      1.13 o
   0   5   4      525.68      553.35      7.64 o
   1   5   4      199.30      218.38      3.09 o
   2   5   4      592.15      591.02      8.20 o
   3   5   4        0.09        0.06      0.31 o
   4   5   4      254.77      230.98      3.76 o
   5   5   4     1042.51     1048.96     14.66 o
   6   5   4      228.42      211.58      3.17 o
   7   5   4       38.61       40.73      0.94 o
   8   5   4        4.09        3.51      0.42 o
   9   5   4       31.49       30.88      1.89 o
  10   5   4       20.56       17.13      0.98 o
  11   5   4       30.36       34.59      1.44 o
  12   5   4       13.71       15.19      0.99 o
 -12   6   4       19.15       16.98      1.73 o
 -11   6   4       76.31       71.78      2.97 o
 -10   6   4        8.48        8.41      0.51 o
  -9   6   4      136.28      134.31      4.20 o
  -8   6   4       38.99       41.76      0.89 o
  -7   6   4        0.53        1.40      0.50 o
  -6   6   4      119.97      118.36      1.83 o
  -5   6   4       95.49       97.25      1.67 o
  -4   6   4       74.09       77.05      1.25 o
  -3   6   4        0.11        0.08      0.23 o
  -2   6   4      126.98      128.08      3.64 o
  -1   6   4       90.93       84.29      1.71 o
   0   6   4       16.79       21.13      1.33 o
   1   6   4      367.62      373.97      5.22 o
   2   6   4      191.22      171.24      2.48 o
   3   6   4      386.20      414.16      5.85 o
   4   6   4      919.78      897.83     12.56 o
   5   6   4       34.46       37.44      1.47 o
   6   6   4        1.43        2.32      0.31 o
   7   6   4       59.58       58.63      1.07 o
   8   6   4       59.99       67.70      1.97 o
   9   6   4      165.96      173.84      4.50 o
  10   6   4        3.92        4.58      0.59 o
  11   6   4       10.68       11.78      0.94 o
 -11   7   4        0.62        1.76      0.56 o
 -10   7   4        5.94        7.03      1.20 o
  -9   7   4        5.50        5.75      0.50 o
  -8   7   4       21.73       17.71      0.76 o
  -7   7   4       27.31       26.20      0.64 o
  -6   7   4       11.53       10.32      0.33 o
  -5   7   4       37.90       40.70      1.28 o
  -4   7   4        0.72        1.21      0.22 o
  -3   7   4        5.38        4.18      0.91 o
  -2   7   4       19.75       18.83      0.54 o
  -1   7   4       10.33       14.11      0.72 o
   0   7   4      238.48      234.27      4.74 o
   1   7   4        0.09        0.04      0.29 o
   2   7   4        0.94        1.54      0.20 o
   3   7   4       13.06       16.16      0.35 o
   4   7   4       48.36       51.91      1.36 o
   5   7   4      278.97      273.75      4.08 o
   6   7   4       24.70       24.79      0.53 o
   7   7   4        0.02        1.36      0.35 o
   8   7   4       27.88       26.18      1.61 o
   9   7   4       17.85       13.98      0.72 o
  10   7   4        1.40        3.13      0.67 o
  11   7   4        8.23        9.57      1.08 o
 -10   8   4        7.04        7.68      0.81 o
  -9   8   4        5.51        3.99      0.70 o
  -8   8   4        1.01        0.91      0.30 o
  -7   8   4        1.68        1.94      0.43 o
  -6   8   4        0.69        1.37      0.41 o
  -5   8   4        1.17        0.96      0.23 o
  -4   8   4       74.26       73.21      3.04 o
  -3   8   4      219.82      217.55      5.13 o
  -2   8   4       40.35       42.38      1.21 o
  -1   8   4       55.44       56.63      1.28 o
   0   8   4        1.06        0.28      0.71 o
   1   8   4        3.19        3.37      0.60 o
   2   8   4      254.49      241.19      5.97 o
   3   8   4       22.68       18.78      0.38 o
   4   8   4       38.45       40.65      1.41 o
   5   8   4       13.42       10.97      0.34 o
   6   8   4        5.50        4.91      0.53 o
   7   8   4       12.39        9.03      0.83 o
   8   8   4        0.60        0.47      0.51 o
   9   8   4        4.03        3.48      1.71 o
  10   8   4       15.68       13.00      0.87 o
  -9   9   4       34.80       33.18      1.43 o
  -8   9   4        0.23       -0.33      0.53 o
  -7   9   4       15.21       16.01      0.87 o
  -6   9   4       20.45       18.25      0.77 o
  -5   9   4       72.30       70.79      2.21 o
  -4   9   4        8.99       12.58      1.29 o
  -3   9   4       15.41       13.21      0.92 o
  -2   9   4       92.07       93.80      2.70 o
  -1   9   4       40.66       34.33      2.41 o
   0   9   4       24.25       21.58      1.07 o
   1   9   4      190.25      187.42      5.82 o
   2   9   4       41.38       40.14      1.22 o
   3   9   4       16.56       14.12      0.87 o
   4   9   4       54.55       49.97      2.26 o
   5   9   4      106.86      101.75      2.37 o
   6   9   4       97.12       96.07      3.86 o
   7   9   4       24.94       25.39      1.91 o
   8   9   4        1.73        3.23      0.85 o
   9   9   4        0.80        0.50      0.98 o
  -8  10   4        1.88        0.89      0.67 o
  -7  10   4       14.76       14.55      1.79 o
  -6  10   4       22.85       23.44      1.69 o
  -5  10   4       54.10       59.61      5.76 o
  -4  10   4      143.83      148.31      4.61 o
  -3  10   4      160.35      148.22      6.80 o
  -2  10   4       18.33       13.87      0.98 o
  -1  10   4        6.22        5.99      1.05 o
   0  10   4       65.20       66.14      1.75 o
   1  10   4      326.65      308.78     17.03 o
   2  10   4      214.48      213.85     23.78 o
   3  10   4       41.56       41.89      3.17 o
   4  10   4       37.14       39.08      1.21 o
   5  10   4       47.78       41.74      2.24 o
   6  10   4       12.34        8.86      0.79 o
   7  10   4        1.72        1.36      0.55 o
   8  10   4       58.51       65.04      2.32 o
  -6  11   4        2.20        2.44      0.48 o
  -5  11   4        0.25        0.40      0.53 o
  -4  11   4       11.63       12.70      0.80 o
  -3  11   4       44.34       48.34      1.79 o
  -2  11   4       32.18       31.41      3.99 o
  -1  11   4       29.69       31.52      1.29 o
   0  11   4       17.37       18.09      1.08 o
   1  11   4       16.51       13.38      2.36 o
   2  11   4       16.74       14.28      1.17 o
   3  11   4        5.02        4.35      0.91 o
   4  11   4       73.81       81.46      2.83 o
   5  11   4       86.83       96.03      4.75 o
   6  11   4        3.05        1.62      1.08 o
  -4  12   4       74.02       65.47      3.53 o
  -3  12   4       14.84       16.04      1.38 o
  -2  12   4        2.86        2.78      0.92 o
  -1  12   4       10.15        7.40      1.04 o
   0  12   4        8.79        8.84      1.05 o
   1  12   4       51.87       47.86      2.64 o
   2  12   4        8.62        6.31      1.09 o
   3  12   4       15.57       20.56      1.58 o
 -13   1   5        0.09        3.18      0.86 o
 -12   1   5       11.18        7.72      0.76 o
 -11   1   5       18.73       19.11      1.49 o
 -10   1   5        9.98       11.36      0.93 o
  -9   1   5      105.91       99.51      2.15 o
  -8   1   5        2.44        2.02      0.52 o
  -7   1   5        1.72        2.47      0.43 o
  -6   1   5       21.82       20.71      1.03 o
  -5   1   5        5.08        2.80      0.27 o
  -4   1   5      260.89      245.60      4.88 o
  -3   1   5        7.17        6.88      0.70 o
  -2   1   5      853.68      811.57     12.55 o
  -1   1   5        1.56        1.48      0.34 o
   0   1   5       73.95       66.67      1.13 o
   1   1   5      428.94      432.23      6.70 o
   2   1   5        7.15        8.06      0.72 o
   3   1   5      172.37      190.25      3.06 o
   4   1   5       25.98       28.70      0.85 o
   5   1   5      416.51      419.84      6.59 o
   6   1   5     1020.00     1073.92     16.60 o
   7   1   5       89.51       75.58      1.44 o
   8   1   5      115.02      114.01      2.30 o
   9   1   5        0.67        0.65      0.47 o
  10   1   5       18.21       18.93      1.10 o
  11   1   5        0.76        1.67      0.57 o
  12   1   5        5.04        5.03      1.16 o
  13   1   5        3.30        5.31      0.95 o
 -13   2   5       28.61       30.07      2.17 o
 -12   2   5        2.34        3.02      0.63 o
 -11   2   5        5.30        4.77      0.60 o
 -10   2   5        0.08       -0.31      1.05 o
  -9   2   5        0.12       -0.10      0.45 o
  -8   2   5      321.87      338.51      5.57 o
  -7   2   5      431.35      412.02      5.89 o
  -6   2   5      239.96      254.40      4.36 o
  -5   2   5      133.86      114.12      1.92 o
  -4   2   5       10.13        1.83      0.25 o
  -3   2   5       99.78      115.75      1.89 o
  -2   2   5      563.67      549.57      8.46 o
  -1   2   5      151.61      146.03      2.32 o
   0   2   5      773.99      841.59     13.07 o
   1   2   5     1303.93     1310.64     20.04 o
   2   2   5      653.56      613.84      9.49 o
   3   2   5       24.68       30.36      0.61 o
   4   2   5       14.94        9.59      0.41 o
   5   2   5        0.79        0.33      0.85 o
   6   2   5      356.22      379.29      6.10 o
   7   2   5       12.44       12.37      0.48 o
   8   2   5       17.36       11.53      0.45 o
   9   2   5      134.83      138.73      3.64 o
  10   2   5       84.28       81.93      4.41 o
  11   2   5        4.43        2.98      1.49 o
  12   2   5        1.75        3.14      0.70 o
 -13   3   5        0.39        0.81      1.06 o
 -12   3   5        7.36        7.08      0.70 o
 -11   3   5       45.13       43.55      2.01 o
 -10   3   5       65.97       71.55      2.71 o
  -9   3   5       36.62       33.67      0.82 o
  -8   3   5        2.53        4.00      0.43 o
  -7   3   5      243.70      245.01      4.90 o
  -6   3   5       23.40       19.94      0.45 o
  -5   3   5      127.41      137.99      2.03 o
  -4   3   5      438.75      463.59      8.21 o
  -3   3   5      985.80     1022.53     15.93 o
  -2   3   5      336.62      350.08      5.45 o
  -1   3   5      225.96      242.88      3.84 o
   0   3   5       23.93       27.70      0.73 o
   2   3   5      489.33      453.11      7.08 o
   3   3   5      203.62      217.57      3.48 o
   4   3   5       25.03       25.94      1.11 o
   5   3   5      408.88      427.96      6.76 o
   6   3   5     1195.79     1303.09     28.78 o
   7   3   5      116.03      110.01      2.07 o
   8   3   5       13.17        8.72      0.48 o
   9   3   5        3.46        2.42      0.65 o
  10   3   5       67.73       69.03      4.21 o
  11   3   5        6.70        9.44      1.76 o
  12   3   5       51.20       63.15      5.74 o
 -13   4   5        3.00        4.12      1.21 o
 -12   4   5        0.50        2.12      0.58 o
 -11   4   5       14.67       14.21      3.59 o
 -10   4   5       18.59       19.73      0.87 o
  -9   4   5        0.26       -0.21      0.24 o
  -8   4   5       52.10       50.02      1.00 o
  -7   4   5      267.46      248.36      4.11 o
  -6   4   5      182.71      190.88      2.84 o
  -5   4   5      370.37      409.69      5.75 o
  -4   4   5        4.12        4.12      0.25 o
  -3   4   5       19.57       20.83      0.65 o
  -2   4   5      836.77      796.58     12.22 o
  -1   4   5      343.70      345.12      5.37 o
   1   4   5      411.85      421.85      6.56 o
   2   4   5      195.19      204.09      3.27 o
   3   4   5      153.75      166.38      2.74 o
   4   4   5        0.47       -0.03      0.37 o
   5   4   5        8.09        8.28      0.54 o
   6   4   5      110.77      107.17      1.93 o
   7   4   5      252.03      238.15      4.07 o
   8   4   5       33.00       33.90      1.00 o
   9   4   5       31.12       22.53      1.38 o
  10   4   5       21.84       16.79      1.64 o
  11   4   5        8.08        8.53      0.71 o
  12   4   5       14.65       15.15      1.04 o
 -12   5   5        0.10        1.36      1.15 o
 -11   5   5        6.50        8.58      0.71 o
 -10   5   5        1.09        1.61      0.32 o
  -9   5   5       17.23       14.13      0.70 o
  -8   5   5       20.76       19.72      0.56 o
  -7   5   5        6.35        4.53      0.33 o
  -6   5   5       18.14       15.88      0.49 o
  -5   5   5        0.16        0.63      0.22 o
  -4   5   5       10.35       10.72      0.29 o
  -3   5   5       71.84       81.57      1.23 o
  -2   5   5       45.44       43.27      0.91 o
  -1   5   5       71.49       67.56      1.04 o
   0   5   5      343.05      330.14      4.62 o
   1   5   5      347.36      370.33      5.81 o
   2   5   5        5.10        4.74      0.22 o
   3   5   5       82.23       72.35      1.17 o
   4   5   5        3.96        3.92      0.28 o
   5   5   5       67.68       69.32      1.18 o
   6   5   5      220.09      231.40      5.71 o
   7   5   5       36.60       30.37      0.70 o
   8   5   5        0.52        0.50      0.36 o
   9   5   5        3.92        3.66      0.68 o
  10   5   5        0.38       -0.46      0.46 o
  11   5   5        0.00        0.44      0.89 o
 -12   6   5        5.05        4.73      0.83 o
 -11   6   5        2.35        2.45      0.61 o
 -10   6   5        0.26        0.95      0.57 o
  -9   6   5       22.65       22.26      0.69 o
  -8   6   5        4.38        4.94      0.68 o
  -7   6   5       80.68       94.98      1.56 o
  -6   6   5       46.82       50.16      1.74 o
  -5   6   5      139.28      134.47      2.04 o
  -4   6   5        5.46        4.43      0.61 o
  -3   6   5      194.61      192.56      2.80 o
  -2   6   5       29.08       27.51      0.86 o
  -1   6   5       60.84       55.84      1.20 o
   0   6   5       72.67       75.02      1.15 o
   1   6   5      137.14      141.16      2.92 o
   2   6   5      454.86      443.84      6.33 o
   3   6   5       62.50       59.27      1.03 o
   4   6   5      182.23      202.60      3.06 o
   5   6   5      117.24      121.47      3.11 o
   6   6   5       38.79       41.52      0.79 o
   7   6   5      133.62      132.61      2.45 o
   8   6   5       19.89       16.22      0.81 o
   9   6   5       86.64       91.58      2.59 o
  10   6   5       48.40       47.11      3.06 o
  11   6   5        0.83        0.87      0.63 o
 -11   7   5       15.34       17.90      0.96 o
 -10   7   5       32.38       34.48      1.14 o
  -9   7   5       52.53       56.45      1.35 o
  -8   7   5       83.08       76.35      2.96 o
  -7   7   5        3.43        3.92      0.53 o
  -6   7   5        5.11        5.35      0.52 o
  -5   7   5      161.37      166.17      2.77 o
  -4   7   5      403.96      430.23      6.09 o
  -3   7   5      750.38      763.05     14.04 o
  -2   7   5      176.21      170.19      3.34 o
  -1   7   5       28.91       32.74      0.84 o
   0   7   5       21.05       16.20      1.26 o
   1   7   5       92.88       87.44      1.84 o
   2   7   5      106.63      100.00      1.76 o
   3   7   5        3.20        2.74      0.24 o
   4   7   5       75.85       81.96      1.37 o
   5   7   5      147.62      155.59      3.86 o
   6   7   5      109.80      106.13      1.96 o
   7   7   5       21.88       17.95      0.59 o
   8   7   5        2.97        4.90      0.82 o
   9   7   5       26.05       28.52      5.04 o
  10   7   5        2.40        3.88      0.66 o
 -10   8   5       10.05        9.76      3.91 o
  -9   8   5        2.29        4.13      1.85 o
  -8   8   5       35.63       42.49      1.51 o
  -7   8   5       71.93       72.02      1.81 o
  -6   8   5      226.86      229.83      3.82 o
  -5   8   5       64.78       63.39      1.42 o
  -4   8   5       47.19       50.37      2.08 o
  -3   8   5       31.94       28.63      1.69 o
  -2   8   5       40.69       40.25      1.02 o
  -1   8   5      150.29      140.97      3.87 o
   0   8   5       97.22      103.23      3.25 o
   1   8   5       13.92       14.54      1.35 o
   2   8   5      265.99      266.35      6.31 o
   3   8   5      248.08      239.62      6.71 o
   4   8   5       61.56       65.94      1.37 o
   5   8   5       21.79       15.99      0.75 o
   6   8   5       14.66       15.00      0.50 o
   7   8   5        9.41        5.96      0.49 o
   8   8   5       22.92       22.79      2.16 o
   9   8   5      172.49      190.36      6.05 o
  -9   9   5       14.79       16.15      1.29 o
  -8   9   5       14.70       12.09      0.85 o
  -7   9   5       19.86       16.46      1.27 o
  -6   9   5        2.38        4.76      1.42 o
  -5   9   5       74.29       76.41      2.76 o
  -4   9   5      157.26      151.23      3.88 o
  -3   9   5       63.76       56.18      1.66 o
  -2   9   5       14.49       12.57      0.87 o
  -1   9   5        0.59        0.22      0.57 o
   0   9   5        0.05        1.44      0.49 o
   1   9   5        7.46        9.08      2.21 o
   2   9   5        1.16        1.02      1.03 o
   3   9   5        2.09        1.40      0.34 o
   4   9   5       71.69       70.08      2.01 o
   5   9   5       56.11       58.19      3.62 o
   6   9   5       10.13       12.38      1.06 o
   7   9   5       19.23       20.26      1.37 o
   8   9   5       10.78       10.54      1.22 o
  -8  10   5        0.68        0.65      0.47 o
  -7  10   5        0.09       -0.55      0.55 o
  -6  10   5       11.75        8.64      0.98 o
  -5  10   5        0.65        2.09      1.53 o
  -4  10   5       25.16       27.29      1.87 o
  -3  10   5       19.74       17.07      0.66 o
  -2  10   5       31.47       26.95      2.23 o
  -1  10   5        0.31        0.50      0.57 o
   0  10   5        0.09        0.17      0.49 o
   1  10   5       18.16       14.72      2.74 o
   2  10   5        1.63        0.55      0.48 o
   3  10   5       35.20       40.34      1.86 o
   4  10   5       91.26      101.70      3.69 o
   5  10   5        8.76        7.08      0.77 o
   6  10   5        9.00        6.04      0.75 o
   7  10   5        0.18       -0.35      0.83 o
  -6  11   5       22.36       20.39      1.06 o
  -5  11   5        0.03       -0.47      0.47 o
  -4  11   5       37.56       36.51      1.46 o
  -3  11   5       65.12       64.77      2.34 o
  -2  11   5       28.73       24.61      1.83 o
  -1  11   5       12.04       11.40      0.68 o
   0  11   5        2.52        3.00      0.72 o
   1  11   5        1.84        1.65      0.53 o
   2  11   5       30.09       34.75      1.85 o
   3  11   5       55.74       47.52      2.43 o
   4  11   5        1.34        1.16      0.50 o
   5  11   5        0.32        0.98      0.52 o
  -3  12   5       22.32       18.11      1.72 o
  -2  12   5        0.54        0.80      1.19 o
  -1  12   5       20.34       23.34      1.67 o
   0  12   5       44.69       47.17      2.70 o
   1  12   5      102.74      109.41      5.38 o
   2  12   5       46.67       48.98      2.81 o
 -13   0   6        5.13        2.51      0.88 o
 -12   0   6       50.62       42.85      2.48 o
 -11   0   6        0.03       -0.71      0.71 o
 -10   0   6       11.88       10.98      1.22 o
  -9   0   6      161.74      161.40      5.93 o
  -8   0   6      708.13      791.42     22.93 o
  -7   0   6      650.98      691.44     29.72 o
  -6   0   6      343.24      356.66     11.71 o
  -5   0   6      350.04      362.56      8.08 o
  -4   0   6      320.25      385.64      8.55 o
  -2   0   6      141.91      136.48      3.12 o
  -1   0   6       48.63       52.91      2.82 o
   0   0   6      361.92      313.86      7.00 o
   1   0   6     1842.31     1988.98     42.99 o
   2   0   6      268.42      275.58      6.15 o
   3   0   6      238.58      233.18     10.03 o
   4   0   6       94.84       96.31      2.32 o
   5   0   6        8.74       10.95      1.14 o
   6   0   6      287.63      279.43      6.76 o
   7   0   6      654.68      661.69     15.08 o
   8   0   6       51.34       47.76      2.07 o
   9   0   6      205.04      209.75      7.55 o
  10   0   6       54.39       58.74      2.55 o
  11   0   6       58.80       63.09      3.35 o
  12   0   6       18.65       20.39      1.53 o
 -13   1   6        0.17       -0.57      0.57 o
 -12   1   6        0.06       -0.82      0.82 o
 -11   1   6       28.68       28.79      1.62 o
 -10   1   6       55.77       56.02      3.28 o
  -9   1   6        1.03       -0.55      0.55 o
  -8   1   6       77.04       75.23      1.28 o
  -7   1   6       56.47       52.89      1.50 o
  -6   1   6       35.79       35.98      0.80 o
  -5   1   6      349.24      366.22      5.79 o
  -4   1   6      357.32      366.09      9.96 o
  -2   1   6       36.04       31.93      1.76 o
  -1   1   6        0.35        2.84      0.25 o
   0   1   6       79.05       68.69      1.23 o
   1   1   6     1103.59     1127.15     17.27 o
   2   1   6        2.53        7.93      0.43 o
   3   1   6       17.21       25.27      1.53 o
   4   1   6       17.09       14.76      0.43 o
   5   1   6      488.64      504.64      7.96 o
   6   1   6      184.45      179.24      4.55 o
   7   1   6        1.29        1.57      0.37 o
   8   1   6       22.22       18.69      0.84 o
   9   1   6       12.82       13.74      0.88 o
  10   1   6       12.82       15.44      1.35 o
  11   1   6       77.23       89.08      8.72 o
  12   1   6        3.67        3.57      0.84 o
 -13   2   6       10.71       12.57      1.54 o
 -12   2   6        8.35        5.66      0.85 o
 -11   2   6        3.80        3.23      0.81 o
 -10   2   6        6.34        4.21      1.25 o
  -9   2   6      158.28      152.05      4.13 o
  -8   2   6      245.49      239.08      4.10 o
  -7   2   6        6.37        5.98      0.34 o
  -6   2   6      108.14      105.83      1.85 o
  -5   2   6       28.71       31.10      0.83 o
  -4   2   6       50.83       75.80      1.32 o
  -3   2   6      482.33      522.66      8.07 o
  -2   2   6       31.81       29.25      0.97 o
  -1   2   6      205.19      207.39      3.45 o
   0   2   6       15.11       13.53      0.68 o
   1   2   6       91.93       93.34      1.64 o
   2   2   6      349.07      378.83      5.99 o
   3   2   6        0.17        0.09      0.24 o
   4   2   6       54.32       52.98      1.31 o
   5   2   6        0.28       -0.28      0.28 o
   6   2   6      274.02      264.93      4.40 o
   7   2   6      480.99      465.07      7.58 o
   8   2   6       37.04       34.51      0.98 o
   9   2   6        2.23        4.74      0.55 o
  10   2   6        0.87        0.71      1.56 o
  11   2   6       20.80       22.62      1.16 o
  12   2   6        6.78        7.53      1.40 o
 -13   3   6        0.13        1.60      0.71 o
 -12   3   6        9.63        9.43      0.77 o
 -11   3   6        2.40        4.50      0.79 o
 -10   3   6        1.23        1.32      0.42 o
  -9   3   6       15.11       14.11      0.47 o
  -8   3   6       11.30       11.38      0.70 o
  -7   3   6       31.29       37.74      0.79 o
  -6   3   6       26.88       25.73      0.72 o
  -5   3   6        2.87        2.86      0.58 o
  -4   3   6       64.77       76.17      1.33 o
  -3   3   6      378.70      400.76      6.34 o
  -2   3   6        7.48        6.14      0.32 o
  -1   3   6        0.77        1.33      0.69 o
   0   3   6      483.37      491.02      7.64 o
   1   3   6       42.19       35.28      0.79 o
   2   3   6      198.12      197.26      3.19 o
   3   3   6       19.58       15.60      0.61 o
   4   3   6       57.28       56.46      1.05 o
   5   3   6        9.65        8.15      0.37 o
   6   3   6       21.20       19.38      0.72 o
   7   3   6        1.27        0.87      0.34 o
   8   3   6       10.33        8.41      1.41 o
   9   3   6        2.08        0.83      0.96 o
  10   3   6       20.17       20.96      1.71 o
  11   3   6       11.82       13.40      1.93 o
  12   3   6        0.00        0.76      0.61 o
 -12   4   6        0.02        1.25      2.21 o
 -11   4   6        0.87        1.27      0.83 o
 -10   4   6        0.13        0.25      0.26 o
  -9   4   6        9.96       10.07      0.41 o
  -8   4   6       74.21       70.78      2.31 o
  -7   4   6       88.13       89.85      1.46 o
  -6   4   6       50.39       48.39      1.39 o
  -5   4   6       72.88       64.63      1.43 o
  -4   4   6       23.86       30.83      0.99 o
  -3   4   6      136.61      113.44      1.90 o
  -2   4   6      535.62      516.58      8.03 o
  -1   4   6      203.85      217.29      3.48 o
   0   4   6       85.92       95.89      1.61 o
   1   4   6      220.87      214.98      3.45 o
   2   4   6      109.85      120.74      2.04 o
   3   4   6        2.82        2.29      0.32 o
   4   4   6        0.16        0.62      0.24 o
   5   4   6       18.93       17.18      0.48 o
   6   4   6       59.32       60.24      1.20 o
   7   4   6       18.55       20.60      0.67 o
   8   4   6       11.53       11.79      0.99 o
   9   4   6       70.98       66.65      2.00 o
  10   4   6       28.71       24.12      2.30 o
  11   4   6        5.62        4.42      0.68 o
 -12   5   6       35.27       33.35      1.52 o
 -11   5   6       10.20       10.00      0.74 o
 -10   5   6        2.39        3.58      0.34 o
  -9   5   6       17.72       18.81      0.75 o
  -8   5   6       26.20       21.54      1.35 o
  -7   5   6        8.21       10.26      0.43 o
  -6   5   6       49.53       52.25      1.05 o
  -5   5   6      226.49      239.85      3.50 o
  -4   5   6      253.27      240.79      4.25 o
  -3   5   6      368.16      367.48      5.23 o
  -2   5   6     1063.52     1089.15     19.42 o
  -1   5   6       10.61       12.59      0.45 o
   0   5   6      376.35      378.41      5.95 o
   1   5   6      343.25      332.66      5.25 o
   2   5   6       29.59       21.19      0.64 o
   3   5   6      598.15      599.97      9.51 o
   4   5   6       66.92       61.82      1.16 o
   5   5   6      112.35      122.34      2.19 o
   6   5   6       48.46       47.93      0.93 o
   7   5   6        1.54        0.89      0.25 o
   8   5   6        0.03        1.09      0.33 o
   9   5   6        6.69        7.43      1.46 o
  10   5   6       87.18      102.85      3.53 o
  11   5   6       22.84       20.26      1.45 o
 -11   6   6        3.99        2.62      0.53 o
 -10   6   6        0.95        1.76      0.35 o
  -9   6   6        0.07        0.40      0.30 o
  -8   6   6       92.31       81.09      1.60 o
  -7   6   6      124.36      123.58      2.57 o
  -6   6   6       86.82       87.19      1.58 o
  -5   6   6       16.54       15.04      0.38 o
  -4   6   6       15.13       12.45      0.33 o
  -3   6   6      228.12      226.67      3.30 o
  -2   6   6       24.98       22.89      0.90 o
  -1   6   6       78.57       81.93      1.75 o
   0   6   6      100.99       88.08      1.35 o
   1   6   6      584.66      617.84     13.31 o
   2   6   6      321.15      343.27      4.97 o
   3   6   6        0.00        1.75      0.22 o
   4   6   6       52.17       45.65      1.29 o
   5   6   6       63.45       52.35      1.48 o
   6   6   6        5.00        7.81      0.55 o
   7   6   6       80.35       85.86      2.17 o
   8   6   6       55.14       57.66      4.20 o
   9   6   6       62.67       63.86      2.27 o
  10   6   6        0.10        0.48      0.86 o
 -11   7   6        3.66        2.70      0.94 o
 -10   7   6        0.32        1.58      0.99 o
  -9   7   6        0.02        1.47      0.59 o
  -8   7   6       36.53       34.85      0.98 o
  -7   7   6        3.32        2.75      0.29 o
  -6   7   6        2.58        2.49      0.51 o
  -5   7   6       11.91       11.77      0.32 o
  -4   7   6        4.36        2.04      0.30 o
  -3   7   6       83.04       75.33      1.19 o
  -2   7   6      308.53      308.19      5.89 o
  -1   7   6        0.01        0.20      0.35 o
   0   7   6      181.65      189.83      3.77 o
   1   7   6       70.14       59.74      0.97 o
   2   7   6      101.12      109.05      2.47 o
   3   7   6       88.41       79.74      2.45 o
   4   7   6       28.86       27.26      1.20 o
   5   7   6        5.78        2.98      0.26 o
   6   7   6        0.00        0.49      0.82 o
   7   7   6       26.32       22.04      1.81 o
   8   7   6        0.82        3.45      0.87 o
   9   7   6        1.52        0.85      0.57 o
  10   7   6        5.10        4.31      0.65 o
 -10   8   6        6.25        5.87      0.95 o
  -9   8   6        0.01        0.09      0.43 o
  -8   8   6        0.43        0.42      0.86 o
  -7   8   6        0.59        0.51      0.30 o
  -6   8   6        0.91        0.69      0.28 o
  -5   8   6        0.45        0.96      0.46 o
  -4   8   6        2.56        2.56      0.39 o
  -3   8   6        0.98        1.32      0.41 o
  -2   8   6        0.95        1.85      0.82 o
  -1   8   6       24.14       25.18      0.90 o
   0   8   6       61.11       63.97      5.55 o
   1   8   6      137.18      139.11      9.39 o
   2   8   6        1.68        0.46      0.81 o
   3   8   6        3.22        2.62      0.45 o
   4   8   6        9.52        8.91      0.43 o
   5   8   6       13.01       10.98      0.66 o
   6   8   6       16.51       17.12      0.81 o
   7   8   6        1.77        1.58      0.54 o
   8   8   6        0.00        0.11      0.83 o
   9   8   6        0.50        4.10      1.20 o
  -9   9   6        0.80        1.14      1.59 o
  -8   9   6        7.15        7.04      1.93 o
  -7   9   6       33.33       35.51      1.45 o
  -6   9   6       24.92       29.99      1.20 o
  -5   9   6        0.90       -0.14      0.98 o
  -4   9   6       58.76       61.26      2.55 o
  -3   9   6       76.84       74.18      2.45 o
  -2   9   6       23.94       25.90      2.84 o
  -1   9   6       27.70       24.58      1.15 o
   0   9   6        3.69        3.55      1.12 o
   1   9   6       63.73       57.27      4.42 o
   2   9   6       68.50       64.69      3.10 o
   3   9   6       22.62       20.36      1.13 o
   4   9   6      149.11      153.34      5.58 o
   5   9   6      203.30      217.90      7.74 o
   6   9   6        7.28        8.74      0.91 o
   7   9   6       15.81       15.03      1.18 o
   8   9   6       25.01       25.27      1.64 o
  -7  10   6       10.32       10.50      0.72 o
  -6  10   6       15.33       20.63      1.08 o
  -5  10   6       22.83       18.23      2.79 o
  -4  10   6        0.67        2.59      0.66 o
  -3  10   6        9.96       10.19      0.85 o
  -2  10   6       26.54       31.16      1.56 o
  -1  10   6       29.81       29.53      1.54 o
   0  10   6      101.54       97.38      3.94 o
   1  10   6      109.58      106.77      4.13 o
   2  10   6       69.82       67.88      2.81 o
   3  10   6        8.78        8.11      0.81 o
   4  10   6       24.52       22.07      1.41 o
   5  10   6       18.86       18.34      1.23 o
   6  10   6       15.69       18.82      1.43 o
  -5  11   6       63.65       70.33      4.76 o
  -4  11   6       41.26       45.18      2.22 o
  -3  11   6       20.85       20.53      1.02 o
  -2  11   6       71.01       74.79      3.74 o
  -1  11   6       17.76       12.47      0.96 o
   0  11   6       33.49       36.59      1.97 o
   1  11   6       11.79        9.04      0.85 o
   2  11   6       22.85       25.89      1.50 o
   3  11   6       55.51       54.59      2.89 o
   4  11   6       22.94       23.61      1.55 o
 -13   1   7        2.32        1.95      0.78 o
 -12   1   7        0.15        0.06      0.55 o
 -11   1   7       10.52       11.52      0.84 o
 -10   1   7       18.75       17.40      0.87 o
  -9   1   7        6.65        5.87      1.51 o
  -8   1   7       65.06       60.36      1.44 o
  -7   1   7        0.90        1.12      0.35 o
  -6   1   7       34.45       36.17      1.15 o
  -5   1   7       84.07       71.92      1.30 o
  -4   1   7      299.35      314.36      5.01 o
  -3   1   7       85.06       77.63      1.37 o
  -2   1   7        2.61        2.87      0.90 o
  -1   1   7       15.34       18.64      0.51 o
   0   1   7       57.84       57.71      1.40 o
   1   1   7      383.23      365.29      6.67 o
   2   1   7      106.13      101.11      1.75 o
   3   1   7       98.81       92.93      2.02 o
   4   1   7       76.32       75.52      1.39 o
   5   1   7       13.76       12.23      0.44 o
   6   1   7       48.05       44.02      0.95 o
   7   1   7        3.64        2.87      0.73 o
   8   1   7       11.05        9.76      0.65 o
   9   1   7        3.99        5.01      1.07 o
  10   1   7       35.16       32.56      1.74 o
  11   1   7        0.27        1.61      0.96 o
  12   1   7        7.56        9.78      0.83 o
 -12   2   7        6.02        6.79      0.79 o
 -11   2   7        1.53        1.36      0.55 o
 -10   2   7       10.03       10.99      0.49 o
  -9   2   7        4.82        3.08      0.92 o
  -8   2   7       76.64       76.99      2.21 o
  -7   2   7      326.30      329.78      5.46 o
  -6   2   7      139.20      119.74      2.12 o
  -5   2   7       49.74       49.95      1.28 o
  -4   2   7       22.83       20.63      0.54 o
  -3   2   7      589.40      600.83      9.33 o
  -2   2   7     1343.93     1449.18     44.94 o
  -1   2   7      682.19      684.16     10.62 o
   0   2   7      961.93      997.24     15.35 o
   1   2   7      109.44      113.63      1.94 o
   2   2   7      280.39      275.81      4.42 o
   3   2   7        0.09       -0.25      0.25 o
   4   2   7      204.63      196.89      3.29 o
   5   2   7      528.75      545.76      8.76 o
   6   2   7      403.02      402.93      6.61 o
   7   2   7        0.75        0.55      0.59 o
   8   2   7       16.02       13.24      0.79 o
   9   2   7        7.50        5.09      0.65 o
  10   2   7        1.78        1.45      0.53 o
  11   2   7        2.17        3.04      1.92 o
 -12   3   7        0.95        0.13      0.94 o
 -11   3   7       23.12       23.65      1.12 o
 -10   3   7       15.85       14.17      1.21 o
  -9   3   7       38.89       38.55      1.60 o
  -8   3   7       61.88       59.52      1.26 o
  -7   3   7       88.66       95.46      1.73 o
  -6   3   7      156.71      168.83      2.89 o
  -5   3   7      343.54      351.03      5.66 o
  -4   3   7      615.25      639.00     10.01 o
  -3   3   7        3.39        4.31      0.40 o
  -2   3   7       57.30       58.03      1.07 o
  -1   3   7      159.22      152.65      2.50 o
   0   3   7      998.19     1051.39     16.21 o
   1   3   7      723.91      686.85     10.68 o
   2   3   7      134.77      139.24      2.35 o
   3   3   7        0.08       -0.04      0.23 o
   4   3   7       52.22       52.16      1.39 o
   5   3   7       29.44       31.25      1.64 o
   6   3   7      138.04      145.30      3.84 o
   7   3   7      154.24      149.12      3.11 o
   8   3   7       83.81       87.56      2.54 o
   9   3   7       74.16       75.25      3.60 o
  10   3   7       61.33       65.51      2.43 o
  11   3   7       18.47       19.68      1.53 o
 -12   4   7        3.54        2.87      0.67 o
 -11   4   7        0.00        0.33      0.94 o
 -10   4   7        0.01        0.02      0.31 o
  -9   4   7       17.61       14.44      1.33 o
  -8   4   7       39.90       30.66      0.73 o
  -7   4   7      457.12      470.55      8.52 o
  -6   4   7       64.43       59.15      1.03 o
  -5   4   7      161.28      151.44      2.28 o
  -4   4   7       18.55       18.48      0.92 o
  -3   4   7      308.53      312.38      6.89 o
  -2   4   7     1471.50     1526.08     46.76 o
  -1   4   7      162.35      165.81      2.73 o
   0   4   7      344.29      347.14      5.52 o
   1   4   7       23.76       19.55      0.61 o
   2   4   7      124.94      121.74      2.23 o
   3   4   7        0.52        0.91      0.74 o
   4   4   7       43.88       35.35      0.89 o
   5   4   7       59.10       60.28      1.20 o
   6   4   7      117.38      114.92      2.44 o
   7   4   7        0.79        0.57      0.35 o
   8   4   7       17.35       15.57      1.67 o
   9   4   7        8.05        8.66      0.77 o
  10   4   7       30.59       30.42      1.36 o
  11   4   7        2.66        7.34      0.83 o
 -11   5   7        1.12        2.26      0.51 o
 -10   5   7        4.82        3.55      0.71 o
  -9   5   7        2.16        1.74      0.88 o
  -8   5   7        4.31        2.85      0.38 o
  -7   5   7       19.03       17.67      0.52 o
  -6   5   7        8.87        7.92      0.35 o
  -5   5   7      106.81      103.20      1.76 o
  -4   5   7       10.76        8.45      0.30 o
  -3   5   7       22.16       20.63      0.67 o
  -2   5   7       91.44       85.05      1.51 o
  -1   5   7       52.20       62.51      1.69 o
   0   5   7      233.38      249.76      5.95 o
   1   5   7      285.58      294.72      4.77 o
   2   5   7      129.67      122.35      2.14 o
   3   5   7       82.89       90.65      1.63 o
   4   5   7        4.87        6.35      0.33 o
   5   5   7       15.42       12.87      0.47 o
   6   5   7      120.45      126.72      2.67 o
   7   5   7       41.29       38.30      1.72 o
   8   5   7        7.63        8.67      0.61 o
   9   5   7        8.93        6.38      0.77 o
  10   5   7        6.20        7.78      0.71 o
 -11   6   7       24.97       24.54      1.15 o
 -10   6   7        9.23       12.45      1.86 o
  -9   6   7       41.27       42.60      1.48 o
  -8   6   7       33.90       33.25      1.64 o
  -7   6   7       28.14       22.26      0.57 o
  -6   6   7       46.31       46.38      0.96 o
  -5   6   7       20.83       17.48      0.92 o
  -4   6   7      141.58      141.35      2.21 o
  -3   6   7       99.78       95.37      1.92 o
  -2   6   7       78.70       69.79      1.14 o
  -1   6   7        0.03        0.14      0.14 o
   0   6   7        0.27        0.77      0.17 o
   1   6   7       26.26       20.66      0.70 o
   2   6   7       94.62      104.05      2.65 o
   3   6   7      118.59      112.29      2.06 o
   4   6   7       32.05       36.14      1.95 o
   5   6   7      129.57      141.04      4.47 o
   6   6   7       16.57       17.49      0.62 o
   7   6   7       43.73       43.48      2.82 o
   8   6   7        1.55        0.88      0.73 o
   9   6   7        2.11        1.66      1.70 o
  10   6   7        0.02        0.48      1.10 o
 -10   7   7       17.79       20.43      1.80 o
  -9   7   7        0.69        0.85      0.57 o
  -8   7   7        6.24        6.03      0.90 o
  -7   7   7       62.17       58.96      1.74 o
  -6   7   7       66.42       74.20      2.08 o
  -5   7   7       23.87       25.99      1.21 o
  -4   7   7      153.56      146.67      2.52 o
  -3   7   7      282.76      295.95      5.67 o
  -2   7   7        2.56        1.05      0.18 o
  -1   7   7       13.36       14.03      0.40 o
   0   7   7        0.30        1.49      0.62 o
   1   7   7      218.78      210.30      3.51 o
   2   7   7      549.49      524.24     12.97 o
   3   7   7      176.78      186.62      4.16 o
   4   7   7      114.65      108.43      3.19 o
   5   7   7        6.45        3.80      0.65 o
   6   7   7        1.14        1.48      0.34 o
   7   7   7       13.19       11.38      0.71 o
   8   7   7       25.06       25.28      1.10 o
   9   7   7       88.06       94.55      3.36 o
  -9   8   7       26.70       25.17      1.51 o
  -8   8   7       50.42       47.27      1.82 o
  -7   8   7       37.64       38.88      2.24 o
  -6   8   7        2.46        1.76      0.72 o
  -5   8   7       41.25       39.58      1.87 o
  -4   8   7       79.42       86.67      3.37 o
  -3   8   7       48.39       42.10      1.89 o
  -2   8   7       72.81       78.98      6.17 o
  -1   8   7       37.08       38.23      1.31 o
   0   8   7        9.43        9.78      0.68 o
   1   8   7        2.90        3.54      0.71 o
   2   8   7       45.23       42.78      1.62 o
   3   8   7        6.68        2.36      0.65 o
   4   8   7       22.33       24.58      1.02 o
   5   8   7       38.25       33.25      1.08 o
   6   8   7       53.73       50.42      2.63 o
   7   8   7       77.25       78.30      3.92 o
   8   8   7       11.47        8.71      1.00 o
  -8   9   7        0.00       -0.42      0.46 o
  -7   9   7       13.23       10.15      0.88 o
  -6   9   7       38.94       35.67      2.03 o
  -5   9   7        5.31        2.53      0.72 o
  -4   9   7       27.90       27.88      1.56 o
  -3   9   7       88.49       85.96      3.45 o
  -2   9   7       10.19       10.50      1.04 o
  -1   9   7        4.31        3.16      0.69 o
   0   9   7        1.31        0.85      0.61 o
   1   9   7       61.86       61.45      2.62 o
   2   9   7      209.28      216.55      7.80 o
   3   9   7       92.75      101.33      3.99 o
   4   9   7       17.23       17.90      1.29 o
   5   9   7        0.37        0.40      0.90 o
   6   9   7        2.85        5.05      0.87 o
   7   9   7        0.05        3.65      1.07 o
  -6  10   7        6.14        5.63      0.69 o
  -5  10   7       11.63        8.18      0.94 o
  -4  10   7       20.07       19.95      1.28 o
  -3  10   7        1.37        0.47      0.89 o
  -2  10   7        0.38        1.30      0.64 o
  -1  10   7        2.31        1.77      0.64 o
   0  10   7        0.63        2.49      0.67 o
   1  10   7        2.92        4.65      0.76 o
   2  10   7       35.29       33.12      1.95 o
   3  10   7        3.81        2.18      0.98 o
   4  10   7       36.09       34.98      2.01 o
   5  10   7        0.00       -0.67      0.67 o
  -4  11   7        4.32        4.61      0.88 o
  -3  11   7        0.76        0.92      0.91 o
  -2  11   7        0.24        0.85      0.64 o
  -1  11   7        4.66        5.33      0.79 o
   0  11   7       18.25       22.35      1.56 o
   1  11   7       43.74       42.05      2.24 o
   2  11   7        5.57        5.21      0.80 o
   3  11   7        2.86        4.61      0.77 o
 -12   0   8        0.02       -0.80      0.80 o
 -11   0   8       32.83       35.11      2.11 o
 -10   0   8       14.69       14.05      1.14 o
  -9   0   8       62.11       62.11      2.70 o
  -8   0   8       17.32       12.51      0.93 o
  -7   0   8        3.71        2.21      0.91 o
  -6   0   8       29.55       26.40      1.37 o
  -5   0   8       27.24       33.27      1.11 o
  -4   0   8      158.28      144.02      3.49 o
  -3   0   8      209.39      223.55      5.18 o
  -2   0   8      574.60      567.11     12.59 o
  -1   0   8     1016.65     1066.09     23.45 o
   0   0   8       39.40       37.56      1.14 o
   1   0   8      193.98      174.63      5.89 o
   2   0   8       42.06       60.42      1.63 o
   3   0   8      135.43      123.59      3.04 o
   4   0   8      221.81      219.90      6.16 o
   5   0   8      350.81      318.08      7.56 o
   6   0   8       49.72       51.42      2.25 o
   7   0   8      500.63      579.67     18.41 o
   8   0   8       23.98       22.18      1.35 o
   9   0   8       39.94       39.01      2.03 o
  10   0   8       31.30       37.02      2.11 o
  11   0   8        9.76        7.14      1.04 o
 -12   1   8        0.91        0.94      0.67 o
 -11   1   8        2.52        3.78      0.71 o
 -10   1   8        0.29        0.38      0.72 o
  -9   1   8       33.68       34.23      3.40 o
  -8   1   8        0.07       -0.74      0.74 o
  -7   1   8       45.74       47.08      1.98 o
  -6   1   8      152.66      158.84      2.80 o
  -5   1   8      140.31      132.16      2.50 o
  -4   1   8        0.03        0.85      0.32 o
  -3   1   8       46.08       40.48      1.56 o
  -2   1   8       58.57       61.39      1.16 o
  -1   1   8      299.11      271.55      4.39 o
   0   1   8      687.23      719.30     14.17 o
   1   1   8     1527.03     1604.11     49.01 o
   2   1   8       64.25       63.04      1.98 o
   3   1   8       12.87       10.91      0.52 o
   4   1   8       21.49       19.06      0.67 o
   5   1   8      265.25      258.91      4.36 o
   6   1   8      513.85      512.86     13.17 o
   7   1   8        4.05        4.34      0.78 o
   8   1   8       60.51       53.57      1.68 o
   9   1   8       61.15       59.08      1.85 o
  10   1   8        0.27        0.63      0.70 o
  11   1   8        0.39        0.38      0.64 o
 -12   2   8        0.37        0.13      0.63 o
 -11   2   8       11.97       12.40      0.81 o
 -10   2   8        9.65       10.06      1.51 o
  -9   2   8       16.31       17.08      0.83 o
  -8   2   8        1.35       -0.06      0.64 o
  -7   2   8       19.44       19.77      0.67 o
  -6   2   8       46.89       41.12      1.40 o
  -5   2   8        0.52        0.44      0.53 o
  -4   2   8       58.86       62.38      1.19 o
  -3   2   8      138.15      144.99      2.44 o
  -2   2   8       72.62       69.33      1.73 o
  -1   2   8      222.71      210.33      4.50 o
   0   2   8       35.51       29.93      0.69 o
   1   2   8       54.77       50.21      1.13 o
   2   2   8       14.24       19.09      0.61 o
   3   2   8       45.27       43.27      0.95 o
   4   2   8      196.60      187.89      3.24 o
   5   2   8      117.69      112.94      2.05 o
   6   2   8        4.87        5.13      0.58 o
   7   2   8       13.23       13.58      1.10 o
   8   2   8        3.52        3.68      0.82 o
   9   2   8        0.19        0.34      0.72 o
  10   2   8        0.32        2.79      1.67 o
  11   2   8        1.11        2.37      1.40 o
 -12   3   8        0.38        1.12      0.79 o
 -11   3   8        2.59        1.32      1.10 o
 -10   3   8       10.11        8.02      1.91 o
  -9   3   8       12.98       14.43      0.88 o
  -8   3   8       41.11       38.77      1.28 o
  -7   3   8       36.45       42.78      1.08 o
  -6   3   8       24.41       25.70      1.69 o
  -5   3   8       75.30       84.97      1.59 o
  -4   3   8        0.08       -0.30      0.30 o
  -3   3   8      144.19      137.56      2.35 o
  -2   3   8      103.13      107.24      1.86 o
  -1   3   8        3.01        3.91      0.30 o
   0   3   8       19.73       17.98      0.57 o
   1   3   8      126.99      124.33      2.13 o
   2   3   8        0.91        1.64      0.24 o
   3   3   8       22.54       25.34      0.62 o
   4   3   8       63.38       59.42      1.18 o
   5   3   8       13.94       11.36      0.57 o
   6   3   8      100.10      101.69      2.51 o
   7   3   8       10.80        9.24      0.88 o
   8   3   8       56.77       54.20      1.68 o
   9   3   8       38.07       32.87      1.25 o
  10   3   8       20.49       17.46      1.84 o
  11   3   8       21.73       24.67      1.30 o
 -11   4   8        0.55        1.02      0.91 o
 -10   4   8       26.94       26.47      1.38 o
  -9   4   8       32.89       32.07      1.20 o
  -8   4   8        2.75        1.60      0.29 o
  -7   4   8       18.28       15.67      0.52 o
  -6   4   8        1.91        1.97      0.44 o
  -5   4   8       31.77       29.56      0.81 o
  -4   4   8      276.78      269.94      4.51 o
  -3   4   8      743.92      782.79     12.40 o
  -2   4   8      264.88      266.93      4.35 o
  -1   4   8       45.91       46.81      1.02 o
   0   4   8        4.04        4.77      0.28 o
   1   4   8        0.00        0.00      0.42 o
   2   4   8       76.97       62.91      1.34 o
   3   4   8       79.86       69.24      1.34 o
   4   4   8       11.10       10.20      0.40 o
   5   4   8       85.05       82.77      2.52 o
   6   4   8       25.28       22.39      0.91 o
   7   4   8       39.41       41.75      1.30 o
   8   4   8       34.84       33.86      1.25 o
   9   4   8        6.01        7.57      0.69 o
  10   4   8       28.96       26.50      1.26 o
 -11   5   8        0.14       -0.47      0.50 o
 -10   5   8       15.02       15.43      2.02 o
  -9   5   8        0.01        1.37      1.00 o
  -8   5   8        8.85        6.42      0.57 o
  -7   5   8      107.21      118.98      2.84 o
  -6   5   8      161.26      159.71      2.84 o
  -5   5   8      140.07      128.90      2.30 o
  -4   5   8       64.64       68.53      1.29 o
  -3   5   8        5.32        4.94      0.53 o
  -2   5   8        6.26        7.85      0.67 o
  -1   5   8       81.97       81.09      1.69 o
   0   5   8      280.59      279.70      4.61 o
   1   5   8      926.05     1002.05     24.09 o
   2   5   8      108.19      113.89      2.33 o
   3   5   8       38.69       39.19      1.21 o
   4   5   8       27.70       26.03      0.93 o
   5   5   8        4.93        6.11      0.77 o
   6   5   8       87.12       86.57      3.30 o
   7   5   8       10.07       12.89      0.77 o
   8   5   8       42.03       51.60      3.60 o
   9   5   8       38.38       34.72      1.49 o
  10   5   8       11.73        7.80      0.74 o
 -10   6   8        8.57        8.30      0.73 o
  -9   6   8       25.88       24.10      1.07 o
  -8   6   8       21.78       20.12      0.88 o
  -7   6   8        2.14        1.20      0.32 o
  -6   6   8       19.72       16.44      0.54 o
  -5   6   8        2.98        3.07      0.40 o
  -4   6   8       11.88        8.98      0.33 o
  -3   6   8      494.65      518.00     13.84 o
  -2   6   8      356.94      358.00      5.88 o
  -1   6   8       96.04       94.12      3.10 o
   0   6   8        0.02        0.25      0.42 o
   1   6   8       12.10       17.43      0.47 o
   2   6   8       89.32       78.00      1.69 o
   3   6   8      153.94      147.17      3.04 o
   4   6   8       11.64       15.17      0.53 o
   5   6   8       15.51       16.19      0.54 o
   6   6   8       79.12       74.47      3.82 o
   7   6   8       94.85       93.93      2.58 o
   8   6   8        0.02       -0.29      0.50 o
   9   6   8       19.82       20.05      1.24 o
  -9   7   8        4.89        4.40      1.17 o
  -8   7   8        0.25        0.43      0.79 o
  -7   7   8        1.29        1.82      0.51 o
  -6   7   8        1.34        2.00      0.50 o
  -5   7   8       66.86       59.85      1.71 o
  -4   7   8       88.12       86.71      1.80 o
  -3   7   8        4.52        4.03      0.24 o
  -2   7   8        0.09        0.63      0.34 o
  -1   7   8       19.84       19.74      0.51 o
   0   7   8       18.98       14.25      0.40 o
   1   7   8      188.27      192.08      3.65 o
   2   7   8       34.96       36.30      0.98 o
   3   7   8        2.94        4.84      0.43 o
   4   7   8        6.22        5.27      0.92 o
   5   7   8        4.57        4.39      1.04 o
   6   7   8       18.31       21.90      1.56 o
   7   7   8        5.39        6.44      1.80 o
   8   7   8        2.20        2.06      0.46 o
  -8   8   8        2.11       -0.19      0.79 o
  -7   8   8       10.68       12.99      1.16 o
  -6   8   8        2.92        1.49      0.82 o
  -5   8   8        0.22       -0.74      0.74 o
  -4   8   8       11.77       11.53      1.02 o
  -3   8   8        0.14       -0.36      0.67 o
  -2   8   8        0.74        2.04      0.93 o
  -1   8   8       44.45       44.61      2.07 o
   0   8   8        5.74        3.57      0.77 o
   1   8   8       53.28       53.93      2.46 o
   2   8   8       36.06       31.93      1.75 o
   3   8   8        1.71        1.31      0.72 o
   4   8   8       39.98       47.73      2.20 o
   5   8   8       16.82       13.64      1.16 o
   6   8   8        0.61       -1.03      1.03 o
   7   8   8       11.02       11.12      1.14 o
  -7   9   8       12.41       12.77      1.25 o
  -6   9   8       34.50       42.94      2.44 o
  -5   9   8       17.46       17.57      1.62 o
  -4   9   8        2.66        0.21      0.98 o
  -3   9   8        4.72        6.08      1.16 o
  -2   9   8        3.90        2.93      0.74 o
  -1   9   8        6.03        7.80      0.88 o
   0   9   8       56.22       62.44      2.55 o
   1   9   8       11.29       10.63      0.96 o
   2   9   8       58.97       62.07      3.24 o
   3   9   8      100.19      106.53      5.11 o
   4   9   8        5.33        5.52      1.09 o
   5   9   8        5.52        4.21      0.79 o
   6   9   8        9.70        8.36      1.27 o
  -5  10   8        1.53        2.23      0.80 o
  -4  10   8       43.02       40.25      2.31 o
  -3  10   8      118.04      138.18      6.10 o
  -2  10   8      100.01      103.58      5.02 o
  -1  10   8       12.58        9.78      1.23 o
   0  10   8        2.61        2.79      0.77 o
   1  10   8        0.20        0.44      1.00 o
   2  10   8       40.82       49.16      2.67 o
   3  10   8       49.02       50.72      2.70 o
   4  10   8       45.32       46.70      2.57 o
  -1  11   8        5.47        6.00      0.90 o
 -11   1   9        0.96        2.68      2.23 o
 -10   1   9        3.12        2.02      1.10 o
  -9   1   9        0.66        0.84      0.60 o
  -8   1   9        6.25        6.48      0.58 o
  -7   1   9       50.88       49.99      1.68 o
  -6   1   9       44.71       43.71      1.13 o
  -5   1   9       75.86       72.55      1.39 o
  -4   1   9       17.77       16.00      0.71 o
  -3   1   9       91.53       99.72      1.81 o
  -2   1   9      160.61      151.29      2.59 o
  -1   1   9       63.00       63.33      1.22 o
   0   1   9      168.84      158.64      2.91 o
   1   1   9      144.38      152.45      2.63 o
   2   1   9      106.43       97.63      1.80 o
   3   1   9        6.70        9.35      0.44 o
   4   1   9      117.85      113.26      2.12 o
   5   1   9      109.51      105.82      2.27 o
   6   1   9       26.77       22.99      2.57 o
   7   1   9        0.27        0.30      0.92 o
   8   1   9       39.84       39.31      1.37 o
   9   1   9        1.28        1.35      1.20 o
  10   1   9        1.20        3.05      0.69 o
 -11   2   9        2.15        0.75      0.63 o
 -10   2   9        6.48        7.53      1.56 o
  -9   2   9        0.73        0.37      0.49 o
  -8   2   9        0.77        0.78      0.83 o
  -7   2   9        7.91        5.07      0.47 o
  -6   2   9        0.78        0.63      1.04 o
  -5   2   9       59.65       60.96      1.65 o
  -4   2   9       41.59       43.78      1.14 o
  -3   2   9       79.15       73.03      1.39 o
  -2   2   9      801.45      818.42     12.97 o
  -1   2   9      545.23      553.31     11.09 o
   0   2   9      101.95      100.44      1.82 o
   1   2   9      206.43      201.81      3.41 o
   2   2   9      360.24      339.35      5.70 o
   3   2   9      191.67      184.83      4.76 o
   4   2   9      323.43      322.73      6.30 o
   5   2   9       12.17       12.35      1.02 o
   6   2   9       36.55       36.56      1.30 o
   7   2   9        5.31        4.94      1.20 o
   8   2   9        0.18        1.81      1.43 o
   9   2   9       18.63       19.55      1.58 o
  10   2   9       13.05       13.33      0.87 o
 -11   3   9        0.01        1.30      0.65 o
 -10   3   9        0.66       -0.52      0.52 o
  -9   3   9        2.08        2.93      0.63 o
  -8   3   9      167.07      166.97      7.61 o
  -7   3   9       58.45       56.12      1.38 o
  -6   3   9       92.03       87.65      2.35 o
  -5   3   9      136.84      129.45      2.72 o
  -4   3   9        7.10        6.38      0.81 o
  -3   3   9       88.36       87.81      2.92 o
  -2   3   9      438.27      456.72      7.39 o
  -1   3   9      370.91      360.58      6.03 o
   0   3   9      276.82      275.67      4.57 o
   1   3   9       20.75       21.55      0.58 o
   2   3   9      245.58      268.65      5.84 o
   3   3   9        3.64        5.24      1.12 o
   4   3   9       36.38       30.34      1.01 o
   5   3   9       65.11       57.56      2.57 o
   6   3   9      101.29      104.67      2.89 o
   7   3   9       92.26       87.17      2.53 o
   8   3   9       56.91       55.80      2.39 o
   9   3   9        6.49        5.82      0.73 o
  10   3   9        2.02        0.98      0.64 o
 -11   4   9        0.11        1.50      0.57 o
 -10   4   9        1.63        0.06      0.59 o
  -9   4   9        1.67        2.21      0.59 o
  -8   4   9        7.17        5.72      0.67 o
  -7   4   9       28.96       21.75      0.80 o
  -6   4   9        0.16        1.77      0.41 o
  -5   4   9       20.28       17.30      0.59 o
  -4   4   9       17.44       15.47      0.84 o
  -3   4   9       25.62       22.60      0.66 o
  -2   4   9      473.70      454.18      7.43 o
  -1   4   9       84.81       77.63      1.76 o
   0   4   9        1.12        0.23      0.49 o
   1   4   9        0.25        0.96      0.53 o
   2   4   9       18.17       16.85      0.53 o
   3   4   9      108.92      100.22      3.39 o
   4   4   9       50.92       49.36      1.20 o
   5   4   9       53.32       52.98      1.31 o
   6   4   9       65.44       60.51      2.89 o
   7   4   9        0.15       -0.17      2.80 o
   8   4   9        1.02        2.14      0.94 o
   9   4   9        1.47        2.11      0.58 o
 -10   5   9        0.20        0.79      1.00 o
  -9   5   9       11.61       10.89      0.79 o
  -8   5   9       24.39       20.70      1.71 o
  -7   5   9       59.51       56.39      3.13 o
  -6   5   9        6.32        3.91      0.37 o
  -5   5   9        1.06       -0.20      0.37 o
  -4   5   9        3.69        3.19      0.34 o
  -3   5   9       76.29       67.43      2.49 o
  -2   5   9      107.79      114.71      3.50 o
  -1   5   9       43.15       46.32      1.09 o
   0   5   9        0.00        0.35      0.69 o
   1   5   9        0.17       -0.21      0.33 o
   2   5   9        0.53        1.07      0.50 o
   3   5   9        7.83        5.55      0.50 o
   4   5   9       10.47       12.97      0.68 o
   5   5   9        0.07        0.99      0.65 o
   6   5   9        0.80        0.04      0.96 o
   7   5   9        0.38       -0.21      0.65 o
   8   5   9       10.06        9.07      0.77 o
   9   5   9       10.36       11.85      2.04 o
  -9   6   9        4.63        3.23      1.07 o
  -8   6   9        0.00       -0.21      0.40 o
  -7   6   9       18.99       19.69      0.86 o
  -6   6   9       10.45       13.17      0.53 o
  -5   6   9       63.30       63.74      1.82 o
  -4   6   9      101.74      109.20      2.42 o
  -3   6   9       33.01       36.15      1.00 o
  -2   6   9        0.15       -0.41      0.41 o
  -1   6   9        5.31        4.68      0.32 o
   0   6   9       23.26       21.56      0.62 o
   1   6   9      157.03      149.95      3.05 o
   2   6   9       66.94       65.98      2.06 o
   3   6   9       50.93       60.67      5.20 o
   4   6   9        6.23        5.69      0.43 o
   5   6   9        0.76        1.20      0.70 o
   6   6   9        0.99        1.74      0.85 o
   7   6   9        0.11       -0.47      0.47 o
   8   6   9        3.98        4.47      0.56 o
  -8   7   9        3.30        3.68      0.93 o
  -7   7   9        0.03       -1.07      1.12 o
  -6   7   9       26.95       28.90      1.84 o
  -5   7   9       34.70       34.25      1.17 o
  -4   7   9        0.63        1.20      0.35 o
  -3   7   9       13.28       15.35      0.95 o
  -2   7   9       16.08       20.49      0.76 o
  -1   7   9       29.90       29.94      1.58 o
   0   7   9       19.09       20.16      0.77 o
   1   7   9      132.40      146.71      5.86 o
   2   7   9      228.63      216.92      7.12 o
   3   7   9        8.21        5.68      0.96 o
   4   7   9       16.18       16.03      1.12 o
   5   7   9       20.12       19.35      0.91 o
   6   7   9       29.14       29.08      1.54 o
   7   7   9       43.21       42.55      2.50 o
  -7   8   9        6.23        6.28      1.01 o
  -6   8   9       23.77       30.34      2.07 o
  -5   8   9       13.53       12.75      1.17 o
  -4   8   9       85.37       88.92      4.35 o
  -3   8   9       80.58       83.38      3.48 o
  -2   8   9       63.38       70.66      3.12 o
  -1   8   9       58.53       54.49      2.51 o
   0   8   9        0.57        0.98      1.02 o
   1   8   9      230.70      227.66      8.25 o
   2   8   9      119.65      135.13      5.16 o
   3   8   9       20.54       29.23      1.90 o
   4   8   9       30.36       31.17      1.88 o
   5   8   9       45.03       40.27      2.42 o
   6   8   9        6.44        7.18      0.94 o
  -6   9   9        2.43        3.02      0.96 o
  -5   9   9       40.68       47.54      2.80 o
  -4   9   9       30.89       35.17      2.13 o
  -3   9   9        4.55        6.27      1.21 o
  -2   9   9       11.15       12.48      1.11 o
  -1   9   9       19.04       21.29      1.68 o
   0   9   9       23.64       25.67      1.64 o
   1   9   9       77.91       89.03      4.33 o
   2   9   9       83.52       71.85      3.69 o
   3   9   9        0.26        2.03      1.18 o
   4   9   9        2.29        1.06      0.78 o
   5   9   9        0.11        1.18      1.08 o
  -3  10   9        2.77        5.32      0.92 o
  -2  10   9       17.72       21.19      1.61 o
  -1  10   9       37.49       37.84      2.22 o
   0  10   9        7.34        4.33      0.91 o
   1  10   9        2.55        2.67      0.81 o
   2  10   9       38.75       38.01      2.28 o
 -11   0  10        0.38        1.48      0.90 o
 -10   0  10        1.67        0.03      1.14 o
  -9   0  10        0.01        0.82      0.98 o
  -8   0  10       17.87       17.54      1.17 o
  -7   0  10       54.37       51.93      2.29 o
  -6   0  10        9.19        9.71      0.90 o
  -5   0  10        6.70        5.78      0.75 o
  -4   0  10       60.91       65.34      4.59 o
  -3   0  10      173.75      167.58      4.58 o
  -2   0  10       19.88       18.68      1.95 o
  -1   0  10       21.71       23.28      2.34 o
   0   0  10       23.34       14.66      0.78 o
   1   0  10      167.28      156.12      3.80 o
   2   0  10       41.76       39.76      1.27 o
   3   0  10      499.21      534.53     17.18 o
   4   0  10       19.83       21.60      1.47 o
   5   0  10        4.48        4.01      0.84 o
   6   0  10       15.73       11.04      1.12 o
   7   0  10       77.51       73.65      3.08 o
   8   0  10       13.82       19.83      1.65 o
   9   0  10       26.55       26.16      1.85 o
 -11   1  10       23.27       23.70      1.87 o
 -10   1  10        3.51        3.71      0.83 o
  -9   1  10        0.01        0.36      0.80 o
  -8   1  10        0.96        1.04      0.54 o
  -7   1  10       17.08       13.23      0.76 o
  -6   1  10       24.27       21.01      0.86 o
  -5   1  10       17.27       14.47      0.81 o
  -4   1  10       47.25       37.47      1.02 o
  -3   1  10        0.03        0.03      0.68 o
  -2   1  10      203.75      205.26      3.48 o
  -1   1  10      839.17      882.51     16.15 o
   0   1  10      156.70      158.31      3.81 o
   1   1  10      229.61      239.66      3.98 o
   2   1  10       78.37       84.88      1.80 o
   3   1  10       82.91       77.64      1.98 o
   4   1  10      326.73      335.12      8.65 o
   5   1  10      111.75      100.91      4.05 o
   6   1  10      155.08      164.67      4.23 o
   7   1  10      175.78      192.81      4.93 o
   8   1  10       12.94       13.33      1.83 o
   9   1  10        5.42        4.75      0.66 o
 -10   2  10        9.36        8.52      0.84 o
  -9   2  10        1.48        0.81      0.65 o
  -8   2  10        8.60        9.55      0.76 o
  -7   2  10       23.31       25.13      1.07 o
  -6   2  10        6.33        7.28      0.84 o
  -5   2  10        2.10        3.02      0.92 o
  -4   2  10       24.41       21.76      0.74 o
  -3   2  10       56.49       54.02      1.27 o
  -2   2  10        7.18        7.17      1.59 o
  -1   2  10       54.30       52.63      1.26 o
   0   2  10        8.43        6.46      0.75 o
   1   2  10       97.38       93.10      2.41 o
   2   2  10       20.63       17.40      1.11 o
   3   2  10       22.32       21.67      1.15 o
   4   2  10        0.40        0.41      0.42 o
   5   2  10       87.46       86.99      4.75 o
   6   2  10        2.41        1.73      0.55 o
   7   2  10       87.86       78.87      2.44 o
   8   2  10        5.40        3.14      0.60 o
   9   2  10        4.59        1.16      0.64 o
 -10   3  10        9.36       11.94      0.86 o
  -9   3  10        7.44        7.87      0.70 o
  -8   3  10        7.65        8.79      3.15 o
  -7   3  10        1.67        2.92      0.58 o
  -6   3  10        0.32        1.26      0.42 o
  -5   3  10       52.11       50.39      3.36 o
  -4   3  10      103.87      106.81      3.82 o
  -3   3  10       44.63       44.34      3.14 o
  -2   3  10        5.34        3.03      0.70 o
  -1   3  10       53.52       53.43      2.01 o
   0   3  10        5.31        3.02      0.63 o
   1   3  10       20.12       20.53      1.14 o
   2   3  10        2.83        0.44      0.88 o
   3   3  10       43.37       38.36      1.01 o
   4   3  10       60.02       55.18      1.34 o
   5   3  10        5.35        3.44      0.71 o
   6   3  10       10.06       10.52      1.07 o
   7   3  10       17.43       17.79      1.09 o
   8   3  10       16.20       15.30      0.97 o
   9   3  10        1.46        1.69      1.48 o
 -10   4  10        7.08        5.54      0.80 o
  -9   4  10        2.30        0.66      0.57 o
  -8   4  10        6.34        6.93      0.65 o
  -7   4  10       32.19       33.26      2.61 o
  -6   4  10       59.67       57.37      1.94 o
  -5   4  10       81.11       85.28      3.59 o
  -4   4  10       33.46       34.58      2.49 o
  -3   4  10        2.54        0.71      0.45 o
  -2   4  10        9.36       10.22      1.30 o
  -1   4  10       12.99       12.99      0.88 o
   0   4  10       15.19       14.40      0.69 o
   1   4  10       97.61       94.06      2.14 o
   2   4  10      138.76      138.20      2.88 o
   3   4  10      264.76      275.45      6.49 o
   4   4  10       34.35       30.68      2.46 o
   5   4  10        0.40        1.24      1.85 o
   6   4  10        1.49        1.50      1.22 o
   7   4  10        3.33        4.39      1.14 o
   8   4  10       53.12       55.41      4.59 o
  -9   5  10        3.02        5.64      0.78 o
  -8   5  10        2.29        2.97      0.68 o
  -7   5  10       22.68       21.97      1.48 o
  -6   5  10        4.37        3.57      0.45 o
  -5   5  10        5.87        4.80      0.41 o
  -4   5  10       15.15       14.87      0.59 o
  -3   5  10      102.30      110.80      4.89 o
  -2   5  10       56.19       56.20      2.32 o
  -1   5  10      175.35      184.53      7.45 o
   0   5  10      191.99      187.96      3.81 o
   1   5  10        4.94        6.47      0.67 o
   2   5  10        6.45        4.14      0.44 o
   3   5  10       11.25        8.64      0.94 o
   4   5  10       15.75       15.36      1.50 o
   5   5  10      100.96      104.87      2.87 o
   6   5  10      146.82      165.61      5.28 o
   7   5  10       71.91       78.25      2.79 o
   8   5  10        0.15        2.00      1.00 o
  -8   6  10        5.63        4.21      0.53 o
  -7   6  10        7.99        7.36      0.81 o
  -6   6  10        0.14        0.53      1.08 o
  -5   6  10       68.20       68.54      3.12 o
  -4   6  10       58.85       64.60      1.81 o
  -3   6  10       47.68       51.06      1.67 o
  -2   6  10        8.39        6.96      0.51 o
  -1   6  10       13.13       12.57      1.04 o
   0   6  10       52.88       48.98      2.51 o
   1   6  10       77.72       74.98      1.66 o
   2   6  10       96.03      100.53      5.74 o
   3   6  10      125.00      126.51      4.23 o
   4   6  10       43.01       41.03      3.22 o
   5   6  10        0.09        0.62      0.46 o
   6   6  10        3.20        5.62      0.94 o
   7   6  10        6.71        6.98      1.20 o
  -7   7  10        3.22        2.21      0.95 o
  -6   7  10        6.74        7.84      1.43 o
  -5   7  10        1.88        0.11      0.79 o
  -4   7  10        5.10        4.08      0.90 o
  -3   7  10        3.26        2.86      0.78 o
  -2   7  10        0.00       -0.30      1.07 o
  -1   7  10       40.24       40.02      2.10 o
   0   7  10       66.85       68.37      4.01 o
   1   7  10       93.03       99.04      4.08 o
   2   7  10        0.30        0.25      0.49 o
   3   7  10        3.28        3.09      0.88 o
   4   7  10        0.99        5.97      1.27 o
   5   7  10       20.20       20.00      1.50 o
   6   7  10       47.67       51.02      2.86 o
  -6   8  10        6.92        8.64      1.11 o
  -5   8  10        0.16        0.05      1.17 o
  -4   8  10        0.07       -1.10      1.10 o
  -3   8  10       18.24       19.86      1.64 o
  -2   8  10        5.51        5.42      1.23 o
  -1   8  10       26.55       24.90      1.76 o
   0   8  10       15.19       17.83      1.42 o
   1   8  10        0.02        2.24      0.90 o
   2   8  10       40.13       40.53      2.31 o
   3   8  10       16.05       19.51      1.67 o
   4   8  10        0.11        1.70      0.82 o
   5   8  10        6.40        7.31      1.30 o
  -4   9  10       31.12       36.37      2.16 o
  -3   9  10       40.64       42.88      2.51 o
  -2   9  10       46.00       47.58      2.74 o
  -1   9  10       20.58       16.85      1.31 o
   0   9  10        4.40        9.52      1.33 o
   1   9  10       10.70        8.29      1.10 o
   2   9  10       11.85       10.59      1.22 o
   3   9  10        4.76        9.36      1.34 o
 -10   1  11        1.07        2.53      1.70 o
  -9   1  11        4.06        6.57      0.82 o
  -8   1  11        4.92        6.01      0.65 o
  -7   1  11        0.07        0.72      0.50 o
  -6   1  11        3.82        3.42      0.82 o
  -5   1  11        0.08       -0.53      0.53 o
  -4   1  11        5.46        5.23      0.62 o
  -3   1  11       16.85       15.83      2.08 o
  -2   1  11      140.34      143.91      3.00 o
  -1   1  11       67.23       71.37      1.77 o
   0   1  11       26.07       22.02      1.24 o
   1   1  11        6.00        1.92      2.34 o
   2   1  11       11.08       10.07      0.67 o
   3   1  11       66.39       61.33      1.87 o
   4   1  11       44.89       44.23      3.27 o
   5   1  11        1.42        0.23      1.77 o
   6   1  11       10.04        9.51      0.85 o
   7   1  11       26.53       24.47      1.98 o
   8   1  11        7.16        5.51      1.87 o
 -10   2  11        3.93        6.19      1.47 o
  -9   2  11        6.38        6.95      1.30 o
  -8   2  11       19.92       21.61      1.19 o
  -7   2  11       18.53       22.24      1.03 o
  -6   2  11       25.62       29.27      1.50 o
  -5   2  11       17.97       20.28      0.92 o
  -4   2  11        4.49        4.57      2.18 o
  -3   2  11        3.30        2.85      0.55 o
  -2   2  11        2.29        2.82      0.42 o
  -1   2  11        0.05        0.17      0.69 o
   0   2  11       74.22       73.45      2.56 o
   1   2  11      148.98      140.18      3.51 o
   2   2  11      298.91      318.79      7.77 o
   3   2  11       36.54       39.08      4.38 o
   4   2  11       29.82       34.59      2.38 o
   5   2  11       18.96       20.05      0.97 o
   6   2  11       35.75       34.75      1.47 o
   7   2  11      120.33      132.58      6.18 o
   8   2  11       11.24       10.91      1.04 o
  -9   3  11        4.65        5.91      1.31 o
  -8   3  11        0.87        1.17      0.57 o
  -7   3  11        2.37        2.73      0.57 o
  -6   3  11        3.30        4.15      0.67 o
  -5   3  11        3.75        4.08      1.00 o
  -4   3  11        2.17        1.62      0.44 o
  -3   3  11       87.34       82.59      3.53 o
  -2   3  11      338.75      338.50      9.81 o
  -1   3  11       13.75       12.66      0.60 o
   0   3  11       36.37       40.98      1.11 o
   1   3  11       33.93       32.32      2.27 o
   2   3  11        1.00        2.81      0.60 o
   3   3  11       60.76       55.10      2.68 o
   4   3  11      142.21      150.49      3.81 o
   5   3  11      109.23      116.36      6.51 o
   6   3  11       40.14       40.84      1.67 o
   7   3  11       36.58       36.52      1.59 o
   8   3  11       25.69       22.00      2.14 o
  -9   4  11       11.24       10.69      0.96 o
  -8   4  11       35.22       33.09      1.45 o
  -7   4  11        9.49       10.42      1.16 o
  -6   4  11        5.89        6.52      0.73 o
  -5   4  11        9.72       10.29      0.52 o
  -4   4  11        3.59        2.67      0.51 o
  -3   4  11       25.17       25.76      1.16 o
  -2   4  11        8.32        8.77      0.53 o
  -1   4  11       37.67       41.45      1.11 o
   0   4  11       12.53        9.90      1.15 o
   1   4  11       71.66       70.20      1.83 o
   2   4  11       97.19       94.53      5.96 o
   3   4  11       57.54       60.28      1.45 o
   4   4  11       52.77       59.66      2.20 o
   5   4  11        1.19        2.48      0.82 o
   6   4  11       39.06       43.03      1.76 o
   7   4  11       59.32       59.55      2.31 o
  -8   5  11        5.89        3.36      0.61 o
  -7   5  11        0.00        0.35      0.67 o
  -6   5  11        2.17        1.90      0.47 o
  -5   5  11        0.24        0.27      0.42 o
  -4   5  11       10.48        8.62      0.44 o
  -3   5  11       11.07       12.11      0.52 o
  -2   5  11        1.03        2.12      0.70 o
  -1   5  11        0.01        1.83      1.53 o
   0   5  11       45.99       45.13      1.54 o
   1   5  11       30.10       25.88      1.50 o
   2   5  11       24.02       24.56      1.32 o
   3   5  11        6.38        7.69      0.67 o
   4   5  11        4.28        4.17      0.54 o
   5   5  11       11.80       12.55      1.63 o
   6   5  11       12.07       12.23      1.46 o
   7   5  11       19.41       19.13      1.89 o
  -7   6  11        1.63       -1.25      1.25 o
  -6   6  11       64.78       70.49      3.75 o
  -5   6  11       34.05       33.18      2.16 o
  -4   6  11        4.25        3.70      0.58 o
  -3   6  11       15.22       10.09      1.64 o
  -2   6  11       10.06       10.91      0.65 o
  -1   6  11       53.90       55.08      1.68 o
   0   6  11       44.25       50.72      1.56 o
   1   6  11       79.37       78.25      2.28 o
   2   6  11       10.36        9.69      0.61 o
   3   6  11        0.57        0.55      0.81 o
   4   6  11        0.21        0.57      0.44 o
   5   6  11        0.05       -0.61      0.61 o
   6   6  11        4.96        4.34      0.72 o
  -6   7  11        1.71       -0.95      0.95 o
  -5   7  11        4.73        4.80      1.04 o
  -4   7  11       10.80       15.78      1.57 o
  -3   7  11       32.53       41.96      2.48 o
  -2   7  11       57.79       68.35      3.68 o
  -1   7  11       69.35       80.16      4.08 o
   0   7  11        0.01        0.62      0.84 o
   1   7  11       19.70       20.60      1.68 o
   2   7  11       21.72       22.62      1.56 o
   3   7  11       25.72       21.28      1.56 o
   4   7  11       24.57       31.70      2.13 o
   5   7  11        5.62        5.02      1.05 o
  -4   8  11       22.82       26.99      2.01 o
  -3   8  11        0.55        1.95      1.28 o
  -2   8  11        0.21        0.92      1.22 o
  -1   8  11        6.56        6.14      1.02 o
   0   8  11       44.27       49.22      2.74 o
   1   8  11       94.34       98.99      4.95 o
   2   8  11       29.00       22.16      1.80 o
   3   8  11       24.85       25.68      1.78 o
  -9   0  12        8.71       10.29      1.08 o
  -8   0  12       12.02        9.93      1.10 o
  -7   0  12       76.37       71.93      3.65 o
  -6   0  12       30.40       34.44      2.21 o
  -5   0  12        9.23        7.04      0.92 o
  -4   0  12        6.35        7.82      1.18 o
  -3   0  12       51.16       52.36      2.43 o
  -2   0  12      419.75      439.14     15.09 o
  -1   0  12      106.69      117.07      4.49 o
   0   0  12       10.79       11.28      1.06 o
   1   0  12      131.23      139.99      5.33 o
   2   0  12       27.62       30.70      1.75 o
   3   0  12        0.11        0.34      0.71 o
   4   0  12        8.59        6.47      0.93 o
   5   0  12        0.25        0.64      0.85 o
   6   0  12      129.46      136.07      6.38 o
   7   0  12       16.47       12.76      1.31 o
  -9   1  12        5.38        5.56      0.71 o
  -8   1  12        6.18        5.45      2.05 o
  -7   1  12       10.05        9.89      0.76 o
  -6   1  12        0.13        2.47      0.75 o
  -5   1  12       21.92       23.21      1.81 o
  -4   1  12       17.14       16.97      0.86 o
  -3   1  12        0.43        0.41      0.50 o
  -2   1  12        3.08        3.00      0.98 o
  -1   1  12      112.87      112.87      3.44 o
   0   1  12       26.22       28.75      1.15 o
   1   1  12        2.09        2.26      1.30 o
   2   1  12       24.16       22.48      1.42 o
   3   1  12       27.74       24.68      1.08 o
   4   1  12       33.39       33.83      1.28 o
   5   1  12       64.52       75.78      4.17 o
   6   1  12       83.29       84.72      3.10 o
   7   1  12       24.78       22.82      1.20 o
  -8   2  12        7.52        7.72      1.32 o
  -7   2  12       15.79       13.67      0.96 o
  -6   2  12       11.49       11.60      1.81 o
  -5   2  12       14.68       15.33      1.31 o
  -4   2  12        0.21        1.07      0.59 o
  -3   2  12        5.15        4.44      0.59 o
  -2   2  12      131.54      150.29      3.77 o
  -1   2  12       69.85       70.53      2.05 o
   0   2  12        0.88        1.78      0.56 o
   1   2  12        3.56        2.24      0.52 o
   2   2  12        3.27        2.02      0.75 o
   3   2  12       59.08       57.97      2.09 o
   4   2  12        1.13        2.86      1.08 o
   5   2  12       13.94       16.12      1.24 o
   6   2  12        2.86        3.16      0.65 o
   7   2  12        3.07        1.31      1.52 o
  -8   3  12        0.00       -0.75      0.90 o
  -7   3  12        2.25        0.91      1.30 o
  -6   3  12       22.05       22.88      1.09 o
  -5   3  12        7.20        9.59      1.14 o
  -4   3  12       10.01        8.16      1.10 o
  -3   3  12        4.73        3.77      0.56 o
  -2   3  12        9.04       11.34      0.74 o
  -1   3  12        0.00       -0.34      0.98 o
   0   3  12        0.00        0.02      0.85 o
   1   3  12        1.78        2.08      1.53 o
   2   3  12       43.68       40.73      2.15 o
   3   3  12       15.67       14.77      0.81 o
   4   3  12        9.16        8.42      0.97 o
   5   3  12        4.92        5.08      0.68 o
   6   3  12        1.61        1.51      0.74 o
  -7   4  12        1.11        0.37      0.69 o
  -6   4  12        0.70        0.61      0.62 o
  -5   4  12        0.26       -0.44      0.59 o
  -4   4  12        0.01        0.05      0.92 o
  -3   4  12        3.21        3.60      0.61 o
  -2   4  12        0.02        1.72      0.58 o
  -1   4  12       51.73       59.09      1.77 o
   0   4  12       26.16       27.22      1.16 o
   1   4  12        9.42       13.07      0.77 o
   2   4  12       64.66       65.83      3.34 o
   3   4  12       75.57       71.18      2.56 o
   4   4  12        0.41        1.49      0.65 o
   5   4  12       19.48       15.64      0.98 o
   6   4  12       45.30       47.00      1.85 o
  -7   5  12        1.51        1.47      1.35 o
  -6   5  12       15.35       14.84      2.80 o
  -5   5  12       46.81       49.85      5.11 o
  -4   5  12        6.81        8.99      0.73 o
  -3   5  12        0.18       -0.13      0.55 o
  -2   5  12       46.25       48.98      1.87 o
  -1   5  12       41.15       44.78      3.97 o
   0   5  12        0.92        1.73      0.78 o
   1   5  12        7.17        6.62      0.61 o
   2   5  12       83.18       89.38      3.07 o
   3   5  12      104.66      100.80      3.47 o
   4   5  12       34.58       38.64      1.93 o
   5   5  12       30.33       37.28      3.34 o
  -5   6  12        5.45        2.09      0.93 o
  -4   6  12        4.91        3.66      0.92 o
  -3   6  12        0.58       -0.18      0.83 o
  -2   6  12       42.12       45.15      2.62 o
  -1   6  12       42.54       45.75      2.63 o
   0   6  12       13.66       16.60      1.45 o
   1   6  12       17.74       22.47      1.80 o
   2   6  12       46.47       40.91      2.44 o
   3   6  12       18.47       14.60      1.43 o
   4   6  12        1.58       -1.30      1.30 o
  -4   7  12        4.33        6.07      1.09 o
  -3   7  12        4.65        4.81      1.01 o
  -2   7  12        3.93        4.46      1.05 o
  -1   7  12       36.77       42.32      2.50 o
   0   7  12        7.82        8.05      1.10 o
   1   7  12        0.71       -0.85      0.85 o
   2   7  12        0.00       -0.04      0.90 o
  -7   1  13        3.42        3.99      0.65 o
  -6   1  13        7.85        9.98      2.84 o
  -5   1  13        6.53        8.48      1.25 o
  -4   1  13        8.89        8.89      1.46 o
  -3   1  13        1.16        1.62      0.98 o
  -2   1  13        5.03        2.76      0.63 o
  -1   1  13       16.38       18.21      1.52 o
   0   1  13        7.58        7.53      0.66 o
   1   1  13       12.10       11.62      2.70 o
   2   1  13        7.38        9.81      3.27 o
   3   1  13       14.70       14.52      0.98 o
   4   1  13        3.16        1.59      0.58 o
   5   1  13        3.88        3.81      0.87 o
  -7   2  13        1.09        3.88      0.91 o
  -6   2  13        1.48        3.04      0.71 o
  -5   2  13        1.79        1.87      1.24 o
  -4   2  13       13.11       13.51      0.83 o
  -3   2  13       30.99       29.41      2.60 o
  -2   2  13       30.16       33.84      1.39 o
  -1   2  13       37.80       37.69      2.19 o
   0   2  13       55.55       61.16      2.28 o
   1   2  13        7.07        5.82      0.74 o
   2   2  13        1.67        2.24      1.14 o
   3   2  13       16.97       19.02      3.81 o
   4   2  13        2.15        2.15      0.59 o
   5   2  13       14.66       16.68      2.83 o
  -6   3  13       15.79       17.11      1.04 o
  -5   3  13       11.28       11.38      3.76 o
  -4   3  13       16.90       17.30      2.84 o
  -3   3  13        0.01       -0.65      0.65 o
  -2   3  13        0.11        0.79      0.52 o
  -1   3  13        0.01        1.67      1.01 o
   0   3  13        0.35        2.88      0.93 o
   1   3  13       18.31       15.45      4.02 o
   2   3  13       40.10       41.44      1.67 o
   3   3  13       55.56       55.64      3.76 o
   4   3  13       32.24       33.01      1.55 o
   5   3  13        0.29        0.73      1.12 o
  -6   4  13        1.00        1.58      1.30 o
  -5   4  13        2.71        3.84      3.12 o
  -4   4  13        0.84        0.38      0.72 o
  -3   4  13        3.13        2.75      1.32 o
  -2   4  13        0.51       -0.09      0.56 o
  -1   4  13       10.67       11.89      0.83 o
   0   4  13       45.61       43.63      1.77 o
   1   4  13       18.11       17.15      1.83 o
   2   4  13       17.19       18.72      1.27 o
   3   4  13        1.83        3.17      1.02 o
   4   4  13        7.95        8.47      1.79 o
  -4   5  13        1.46        4.03      1.03 o
  -3   5  13        0.23       -0.39      1.00 o
  -2   5  13        4.32        3.04      0.55 o
  -1   5  13        2.01       -0.57      1.58 o
   0   5  13        3.35        3.20      0.63 o
   1   5  13        4.06        4.99      0.56 o
   2   5  13        0.16        0.90      0.50 o
   3   5  13        0.72        0.26      0.61 o
  -2   6  13       23.50       22.70      1.72 o
  -1   6  13        7.40        7.79      1.14 o
   0   6  13        0.07        0.68      0.91 o
  -5   0  14       22.55       19.75      1.47 o
  -4   0  14       37.33       37.10      2.22 o
  -3   0  14        3.76        7.47      1.05 o
  -2   0  14       28.29       23.90      1.71 o
  -1   0  14       85.18       99.14      4.85 o
   0   0  14        4.69        6.39      1.01 o
   1   0  14        1.14        2.90      1.15 o
   2   0  14        2.37        1.72      0.82 o
   3   0  14        3.37        2.33      0.92 o
  -5   1  14        8.75       10.32      2.70 o
  -4   1  14        1.51       -0.42      1.15 o
  -3   1  14       52.30       46.29      1.93 o
  -2   1  14       89.57       96.03      3.25 o
  -1   1  14        2.01        1.31      0.88 o
   0   1  14        0.06        1.39      0.87 o
   1   1  14        1.50        1.52      0.80 o
   2   1  14        2.06        0.77      0.67 o
   3   1  14        0.21        1.41      0.80 o
  -4   2  14       12.96       15.25      1.01 o
  -3   2  14        1.77        3.89      1.02 o
  -2   2  14       17.49       13.56      0.95 o
  -1   2  14       10.38        8.78      0.82 o
   0   2  14        4.95        4.15      0.71 o
   1   2  14        1.03       -0.64      0.64 o
   2   2  14        1.01       -0.10      0.99 o
   3   2  14        0.83        0.33      0.79 o
  -4   3  14        4.57        5.15      1.36 o
  -3   3  14       11.49       12.08      0.99 o
  -2   3  14        4.25        5.47      1.92 o
  -1   3  14        0.90        0.47      0.54 o
   0   3  14       10.48       10.43      1.40 o
   1   3  14       10.00       11.22      0.85 o
   2   3  14       48.63       46.05      2.46 o
  -2   4  14       23.40       22.53      1.41 o
  -1   4  14        4.68        7.35      0.88 o
   0   4  14        2.00        3.97      0.65 o
 
